# Supplementary material for: Transcriptome analysis unraveled potential mechanisms of resistance to Haemonchus contortus infection in Merino sheep populations bred for parasite resistance
Source: Vet Res. 2019 Jan 24;50:7. doi: 10.1186/s13567-019-0622-6 (PMC6345051; doi:10.1186/s13567-019-0622-6)
Supplement: Supplementary file 1 — Additional file 1. Primer sequences used for qPCR validation. [file 13567_2019_622_MOESM1_ESM.xlsx]

## Sheet: Additional file 1
Additional file 1. Primer sequences for qPCR validation in this study
Gene	Sequence (5'->3')	Species	Accession	Start	End	Amplicon Size (bp)
ALDH1L2	F: ACTGTATTGCAGCTGGTCGG	Ovis aries	XM_004006689.3	2283	2302	231
	R: CCTGGCCTTTGGACTTGTCT	Ovis aries		2514	2495
CCL19	F: GGGGACTCTGCCCAATTCAC	Ovis aries	XM_004004120.3	121	140	257
	R: TGGTGAACACGACGGCAGAC	Ovis aries		378	359
CFI	F: GCGCTGTCGAGGATTAGAGACC	Ovis aries	XM_004009622.3	804	825	230
	R: TCACCTCGGCAGTCTTTACAGC	Ovis aries		1034	1013
CXCL13	F: AAAAGGAGTGCCTGATGCCA	Ovis aries	XM_004009931.2	397	416	70
	R: AACCCAGAGCAGGAATGATGG	Ovis aries		466	446
IL22RA1	F: CCCACTGCAGGACACTAACA	Ovis aries	XM_012152091.2	507	526	100
	R: CACGGATCACTGTGTAGGGG	Ovis aries		607	588
IFIT1	F: ACAGCAACCATGAGTTATAATGCT	Ovis aries	XM_004020283.3	1096	1119	198
	R: GGTGCTTCACATAGGCCAGT	Ovis aries		1294	1275
LGALS15	F: TGGATTTCGGCACTGGTACTGG	Ovis aries	EU009326.1	132	153	195
	R: ACAAACACCTGGTATTCCTTCTCC	Ovis aries		327	304
LPL	F: AGCCCCGGCTTTGATATTGG	Ovis aries	NM_001009394.1	1438	1457	170
	R: TGCCAAGTTTCAGCCAGACT	Ovis aries		1608	1589
MMP13	F: GCCAGAACTTCCCAACCGTA	Ovis aries	NM_001166179.1	981	1000	180
	R: GTGAAGGGCTGCACTGATCT	Ovis aries		1161	1142
MMP1	F: TCAAAGACCGGTTCTACATGCG	Ovis aries	XM_012095308.2	936	957	231
	R: ACCGTTCTTGGAAAGCCAAAGG	Ovis aries		1167	1146
TFF2	F: TTCTCCAGAGGATGCTGCTTCG	Ovis aries	XM_012135816.1	238	259	88
	R: ACACACTCCTCCGACTCTTGC	Ovis aries		326	306
TFF3	F: CACTTGGGTACCTAGCCTGC	Ovis aries	XM_004003361.2	360	379	118
	R: GCTGAGCACGGGAGCTTTA	Ovis aries		478	460
