# Supplementary material for: Transcriptome analysis unraveled potential mechanisms of resistance to Haemonchus contortus infection in Merino sheep populations bred for parasite resistance
Source: Vet Res. 2019 Jan 24;50:7. doi: 10.1186/s13567-019-0622-6 (PMC6345051; doi:10.1186/s13567-019-0622-6)
Supplement: Supplementary file 3 — Additional file 3. Differentially expressed genes (DEGs) between the Resistant and Susceptible lines in the TSF flock. Genes with significantly different abundance between the Resistant and Susceptible lines in response to a primary Haemonchus contortus infection in the Trichostrongylus Selection Flock (TSF) at a False Discovery Rate (FDR) < 0.05%. [file 13567_2019_622_MOESM3_ESM.xlsx]

## Sheet: Sheet1
Gene_id	Gene_symbol	Gene_name	Chromosome	Gene start	Gene end	TRI_FPKM	TSI_FPKM	Fold_TRI/TSI	p_value	FDR (q_value)
ENSOARG00000000043	RAB11FIP2	RAB11 family interacting protein 2 [Source:HGNC Symbol;Acc:HGNC:29152]	22	37237300	37276264	20.2825	34.696	0.584577	0.0021	0.0483757
ENSOARG00000000175	SOCS3	suppressor of cytokine signaling 3 [Source:HGNC Symbol;Acc:HGNC:19391]	11	52828414	52829103	9.49925	4.9537	1.91761	0.0012	0.0321694
ENSOARG00000000208	CLDN11	claudin 11 [Source:HGNC Symbol;Acc:HGNC:8514]	1	215044926	215058611	5.52675	1.48585	3.71959	5e-05	0.00262745
ENSOARG00000000237	DAAM2	dishevelled associated activator of morphogenesis 2 [Source:HGNC Symbol;Acc:HGNC:18143]	20	13822719	13874086	8.86519	4.15838	2.13189	0.0001	0.00463958
ENSOARG00000000271	CLMP	CXADR like membrane protein [Source:HGNC Symbol;Acc:HGNC:24039]	15	33244599	33348389	9.46112	3.89301	2.43028	5e-05	0.00262745
ENSOARG00000000273		membrane primary amine oxidase-like (LOC105605918)	AMGL01124349.1	547	1648	13.063	3.41721	3.82271	0.00015	0.00636328
ENSOARG00000000276	WIPF1	WAS/WASL interacting protein family member 1 [Source:HGNC Symbol;Acc:HGNC:12736]	2	134365412	134391803	11.6374	6.34069	1.83535	0.0001	0.00463958
ENSOARG00000000304	ACKR3	atypical chemokine receptor 3 [Source:HGNC Symbol;Acc:HGNC:23692]	1	4400644	4401732	8.76402	4.27804	2.04861	0.00145	0.0371616
ENSOARG00000000464	IL20RA	interleukin 20 receptor subunit alpha [Source:HGNC Symbol;Acc:HGNC:6003]	8	62006022	62039859	31.4136	65.9805	0.476104	0.0002	0.00811926
ENSOARG00000000485	SOD3	superoxide dismutase 3, extracellular [Source:HGNC Symbol;Acc:HGNC:11181]	6	44243762	44244496	16.3728	9.11543	1.79616	0.00105	0.0291338
ENSOARG00000000498	ITGA9	integrin subunit alpha 9 [Source:HGNC Symbol;Acc:HGNC:6145]	19	10846322	11213039	3.50009	1.84024	1.90197	0.0001	0.00463958
ENSOARG00000000506	HSH2D	hematopoietic SH2 domain containing [Source:HGNC Symbol;Acc:HGNC:24920]	5	6608303	6616589	9.05435	2.37949	3.80516	5e-05	0.00262745
ENSOARG00000000519	PCDHGC5	protocadherin gamma subfamily C, 5 [Source:HGNC Symbol;Acc:HGNC:8718]	5	49940044	49972087	34.3341	16.8178	2.04153	0.00035	0.0125386
ENSOARG00000000527		apolipoprotein L3-like (LOC101110486)	AMGL01122105.1	1885	2644	2.83633	0.528731	5.36441	5e-05	0.00262745
ENSOARG00000000537	ANK2	ankyrin 2 [Source:HGNC Symbol;Acc:HGNC:493]	6	12362227	12719843	2.30714	1.10196	2.09367	0.0003	0.0112562
ENSOARG00000000573	GPC6	glypican 6	10	69300471	69417471	4.50225	2.40496	1.87207	0.00095	0.0270409
ENSOARG00000000585	NPTX1	neuronal pentraxin 1 [Source:HGNC Symbol;Acc:HGNC:7952]	11	51200860	51206393	0.938068	0.209409	4.4796	0.0004	0.0139025
ENSOARG00000000606	MUSTN1	musculoskeletal, embryonic nuclear protein 1	19	48034454	48034918	140.031	62.3937	2.24431	0.00065	0.020279
ENSOARG00000000611	LDB3	LIM domain binding 3 [Source:HGNC Symbol;Acc:HGNC:15710]	25	40917748	40978158	4.74943	2.29619	2.0684	0.00025	0.00967334
ENSOARG00000000644	FAM83D	family with sequence similarity 83 member D [Source:HGNC Symbol;Acc:HGNC:16122]	13	67321806	67342479	10.9406	3.17897	3.44155	5e-05	0.00262745
ENSOARG00000000689		novel gene	13	60358213	60358955	0	0.924514	0	5e-05	0.00262745
ENSOARG00000000716		ankyrin repeat domain containing	JH922374.1	7445	12128	0.732174	2.48768	0.29432	0.0012	0.0321694
ENSOARG00000000725	MAP3K20	Mitogen-activated protein kinase kinase kinase MLT	2	135534773	135689748	14.3976	7.9875	1.80252	0.0005	0.0165644
ENSOARG00000000734		novel gene	JH923530.1	2099	7200	13.7244	5.66829	2.42126	0.00045	0.0152653
ENSOARG00000000742	DNAJA4	DnaJ heat shock protein family (Hsp40) member A4 [Source:HGNC Symbol;Acc:HGNC:14885]	18	29713067	29728006	19.6658	7.48236	2.62829	5e-05	0.00262745
ENSOARG00000000803	MTCL1	microtubule crosslinking factor 1 [Source:HGNC Symbol;Acc:HGNC:29121]	23	41476618	41586342	1.64756	0.759389	2.16959	0.00105	0.0291338
ENSOARG00000000810	NHSL1	NHS like 1 [Source:HGNC Symbol;Acc:HGNC:21021]	8	63237954	63382353	6.30665	2.75052	2.29289	5e-05	0.00262745
ENSOARG00000000855	SH3RF3	SH3 domain containing ring finger 3 [Source:HGNC Symbol;Acc:HGNC:24699]	3	62200617	62280227	2.77562	1.28826	2.15455	0.00055	0.01801
ENSOARG00000000857		Ig gamma chain C region	JH922122.1	14911	15416	61.2774	26.8572	2.2816	5e-05	0.00262745
ENSOARG00000000862	MYADM	myeloid associated differentiation marker	14	58834145	58835192	65.7156	26.4235	2.48701	5e-05	0.00262745
ENSOARG00000000888	XAF1	XIAP associated factor 1 [Source:HGNC Symbol;Acc:HGNC:30932]	11	24759325	24772292	41.3603	8.82908	4.68455	5e-05	0.00262745
ENSOARG00000000896		tripartite motif containing 5	JH922300.1	21	2228	25.0098	12.4058	2.01598	5e-05	0.00262745
ENSOARG00000000912	ANXA8	annexin A8 (LOC101114082)	25	41522440	41537926	14.4137	5.74355	2.50955	5e-05	0.00262745
ENSOARG00000000915	ADGRB2	adhesion G protein-coupled receptor B2 [Source:HGNC Symbol;Acc:HGNC:944]	2	234812335	234842088	0.742706	0.264814	2.80463	0.00025	0.00967334
ENSOARG00000000918	TFPI2	tissue factor pathway inhibitor 2 [Source:HGNC Symbol;Acc:HGNC:11761]	4	11085935	11089573	82.5726	36.2402	2.27848	5e-05	0.00262745
ENSOARG00000000942	RNF213	ring finger protein 213 [Source:HGNC Symbol;Acc:HGNC:14539]	11	51264706	51387904	20.3449	5.54093	3.67175	5e-05	0.00262745
ENSOARG00000000944	TRIM21	tripartite motif containing 21 [Source:HGNC Symbol;Acc:HGNC:11312]	15	49090555	49100148	11.766	6.3667	1.84805	0.0013	0.0342477
ENSOARG00000000950	A2M	alpha-2-macroglobulin [Source:HGNC Symbol;Acc:HGNC:7]	3	205464543	205535076	93.2173	40.4595	2.30397	5e-05	0.00262745
ENSOARG00000001018	STUM	stum, mechanosensory transduction mediator homolog	12	27773646	27779088	2.44669	0.518893	4.71521	5e-05	0.00262745
ENSOARG00000001069	GOLIM4	golgi integral membrane protein 4 [Source:HGNC Symbol;Acc:HGNC:15448]	1	217358248	217440402	14.8059	8.83364	1.67608	0.0011	0.030183
ENSOARG00000001080		novel gene	JH922768.1	27286	30084	4.46671	0.0990246	45.1071	0.0014	0.0362554
ENSOARG00000001094	ADRB3	beta-3 adrenergic receptor [Source:RefSeq peptide;Acc:NP_001153229]	26	31849634	31851548	1.80456	0.342297	5.27191	0.0008	0.0240498
ENSOARG00000001138	HERC6	HECT and RLD domain containing E3 ubiquitin protein ligase family member 6	6	36252541	36306670	23.4188	5.36564	4.36459	5e-05	0.00262745
ENSOARG00000001154	EML1	echinoderm microtubule associated protein like 1 [Source:HGNC Symbol;Acc:HGNC:3330]	18	63472701	63557889	15.3759	6.55551	2.34549	5e-05	0.00262745
ENSOARG00000001165		novel gene	JH923009.1	14579	17408	73.4516	29.2927	2.50751	5e-05	0.00262745
ENSOARG00000001226	GDF10	growth differentiation factor 10 [Source:HGNC Symbol;Acc:HGNC:4215]	25	41849466	41861362	1.04373	0.269676	3.87031	0.0007	0.0215003
ENSOARG00000001337	CAV1	caveolin 1 [Source:HGNC Symbol;Acc:HGNC:1527]	4	51786039	51820791	96.8685	55.324	1.75093	0.0012	0.0321694
ENSOARG00000001470	LY6E	lymphocyte antigen 6 complex, locus E [Source:HGNC Symbol;Acc:HGNC:6727]	9	14370035	14370797	51.794	12.4975	4.14435	5e-05	0.00262745
ENSOARG00000001487	ISL2	ISL LIM homeobox 2 [Source:HGNC Symbol;Acc:HGNC:18524]	18	30628852	30633792	2.32925	0.540915	4.30613	5e-05	0.00262745
ENSOARG00000001516	SERINC2	serine incorporator 2 [Source:HGNC Symbol;Acc:HGNC:23231]	2	235085858	235104700	97.4407	49.7693	1.95785	0.0002	0.00811926
ENSOARG00000001519	TRIM38	tripartite motif containing 38 [Source:HGNC Symbol;Acc:HGNC:10059]	20	30859856	30873824	28.2594	14.8473	1.90334	0.0003	0.0112562
ENSOARG00000001535	GBP4	guanylate-binding protein 4-like (LOC101120395)	JH922272.1	4990	25468	4.37919	1.71027	2.56053	5e-05	0.00262745
ENSOARG00000001539	CADM1	cell adhesion molecule 1 [Source:HGNC Symbol;Acc:HGNC:5951]	15	25196640	25337564	10.1655	4.56328	2.22767	5e-05	0.00262745
ENSOARG00000001588	GBP2	guanylate-binding protein 2-like (LOC101108292)	JH921863.1	986	10405	1.2697	3.20957	0.395598	0.0003	0.0112562
ENSOARG00000001660	PRELP	proline and arginine rich end leucine rich repeat protein [Source:HGNC Symbol;Acc:HGNC:9357]	12	649402	652454	19.2304	7.25381	2.65108	0.00025	0.00967334
ENSOARG00000001701		novel gene	JH923099.1	609	3527	134.062	43.8537	3.05703	5e-05	0.00262745
ENSOARG00000001761	SLURP1	secreted LY6/PLAUR domain containing 1 [Source:HGNC Symbol;Acc:HGNC:18746]	9	14536497	14539541	4.81709	0.477569	10.0867	5e-05	0.00262745
ENSOARG00000001775	MN1	MN1 proto-oncogene, transcriptional regulator	17	66892378	66937043	1.13519	0.288687	3.93225	5e-05	0.00262745
ENSOARG00000001783	FOS	Fos proto-oncogene, AP-1 transcription factor subunit [Source:HGNC Symbol;Acc:HGNC:3796]	7	83397872	83400138	63.3214	23.7601	2.66503	5e-05	0.00262745
ENSOARG00000001822	SFXN2	sideroflexin 2 [Source:HGNC Symbol;Acc:HGNC:16086]	22	22476849	22485542	3.99793	7.97358	0.501397	0.0003	0.0112562
ENSOARG00000001829	CDH11	cadherin 11 [Source:HGNC Symbol;Acc:HGNC:1750]	14	32064794	32216270	5.60263	2.89934	1.93238	0.0002	0.00811926
ENSOARG00000001833	PANX1	pannexin 1	21	99889	150657	9.80661	5.67402	1.72834	0.00085	0.0250213
ENSOARG00000001836	PTRF	polymerase I and transcript release factor [Source:HGNC Symbol;Acc:HGNC:9688]	11	41994203	42005842	53.4674	29.1856	1.83198	5e-05	0.00262745
ENSOARG00000001848	LINGO1	leucine rich repeat and Ig domain containing 1 [Source:HGNC Symbol;Acc:HGNC:21205]	18	31796514	31798530	2.22872	0.729685	3.05436	0.00055	0.01801
ENSOARG00000001872	HSPB8	heat shock protein family B (small) member 8 [Source:HGNC Symbol;Acc:HGNC:30171]	17	55714371	55726502	41.2209	16.5489	2.49085	5e-05	0.00262745
ENSOARG00000001908	CSPG4	chondroitin sulfate proteoglycan 4 [Source:HGNC Symbol;Acc:HGNC:2466]	18	32077781	32112613	8.75879	4.52695	1.93481	0.0008	0.0240498
ENSOARG00000001912		immunoglobulin lambda light chain variable region fragment	JH923038.1	5014	6386	3.47038	1.42514	2.43512	0.0015	0.038147
ENSOARG00000001968	MFAP5	microfibrillar associated protein 5 [Source:HGNC Symbol;Acc:HGNC:29673]	3	205954117	205968927	18.6748	10.1643	1.83729	0.0012	0.0321694
ENSOARG00000002035	WARS	tryptophanyl-tRNA synthetase [Source:HGNC Symbol;Acc:HGNC:12729]	18	63910328	63930861	54.2212	21.1186	2.56746	5e-05	0.00262745
ENSOARG00000002072	APOBEC1	apolipoprotein B mRNA editing enzyme catalytic subunit 1 [Source:HGNC Symbol;Acc:HGNC:604]	3	206035174	206040784	10.9315	3.1521	3.46801	0.00015	0.00636328
ENSOARG00000002088	GRK5	G protein-coupled receptor kinase 5 [Source:HGNC Symbol;Acc:HGNC:4544]	22	38323057	38552331	6.36109	3.72422	1.70803	0.00115	0.0312948
ENSOARG00000002094	LAPTM5	lysosomal protein transmembrane 5 [Source:HGNC Symbol;Acc:HGNC:29612]	2	235651611	235678270	53.497	32.0766	1.66779	0.0013	0.0342477
ENSOARG00000002180	PIK3R3	phosphoinositide-3-kinase regulatory subunit 3 [Source:HGNC Symbol;Acc:HGNC:8981]	1	20395749	20495223	2.26529	1.06526	2.12651	0.00105	0.0291338
ENSOARG00000002227	SCHIP1	schwannomin interacting protein 1	1	225594868	225630154	10.9274	5.21396	2.0958	0.0008	0.0240498
ENSOARG00000002241	CSRNP1	cysteine and serine rich nuclear protein 1 [Source:HGNC Symbol;Acc:HGNC:14300]	19	12396140	12400979	6.68262	3.19698	2.09029	0.00035	0.0125386
ENSOARG00000002251	IDO1	indoleamine 2,3-dioxygenase 1 [Source:HGNC Symbol;Acc:HGNC:6059]	26	33532844	33547919	14.8888	1.9054	7.814	5e-05	0.00262745
ENSOARG00000002263	SRPX2	sushi repeat containing protein, X-linked 2 [Source:HGNC Symbol;Acc:HGNC:30668]	X	126680133	126711420	4.9051	1.82818	2.68305	0.00015	0.00636328
ENSOARG00000002331	SLC35C1	solute carrier family 35 member C1 [Source:HGNC Symbol;Acc:HGNC:20197]	15	74066608	74077167	10.4802	5.77371	1.81516	0.00035	0.0125386
ENSOARG00000002335	PKD2	polycystin 2, transient receptor potential cation channel [Source:HGNC Symbol;Acc:HGNC:9009]	6	36566367	36630153	20.4826	11.4691	1.78589	0.00085	0.0250213
ENSOARG00000002351	NGB	neuroglobin [Source:HGNC Symbol;Acc:HGNC:14077]	7	85426613	85430447	1.82937	0.43235	4.23122	0.00085	0.0250213
ENSOARG00000002359	SFRP1	secreted frizzled related protein 1 [Source:HGNC Symbol;Acc:HGNC:10776]	26	34708544	34747853	19.3733	11.1689	1.73458	0.001	0.0281406
ENSOARG00000002407	LEP	leptin [Source:HGNC Symbol;Acc:HGNC:6553]	4	92508289	92522182	3.36531	0.207049	16.2537	0.0009	0.0259156
ENSOARG00000002412	CDH16	cadherin 16 [Source:HGNC Symbol;Acc:HGNC:1755]	14	33961434	33970021	40.6149	87.3194	0.46513	0.00045	0.0152653
ENSOARG00000002472	MSMB	microseminoprotein beta [Source:HGNC Symbol;Acc:HGNC:7372]	25	43644026	43650173	98.1102	16.6597	5.88907	5e-05	0.00262745
ENSOARG00000002483	NKX6-3	NK6 homeobox 3	26	35051133	35055589	27.9939	7.80561	3.58638	5e-05	0.00262745
ENSOARG00000002590	SPP1	osteopontin precursor [Source:RefSeq peptide;Acc:NP_001009224]	6	36651734	36658288	13.7151	6.55244	2.09313	0.001	0.0281406
ENSOARG00000002612	MAP2K3	mitogen-activated protein kinase kinase 3	11	34791620	34809859	35.7393	20.8835	1.71137	0.0009	0.0259156
ENSOARG00000002631		immunoglobulin lambda light chain variable region fragment	JH921965.1	3448	5276	49.9812	22.2307	2.2483	0.0001	0.00463958
ENSOARG00000002706	ENTPD3	ectonucleoside triphosphate diphosphohydrolase 3 [Source:HGNC Symbol;Acc:HGNC:3365]	19	13162537	13194070	1.26441	0.296362	4.26644	5e-05	0.00262745
ENSOARG00000002722		complement C4-like (LOC101112891)	JH922753.1	21	3142	8.28006	2.97713	2.78122	5e-05	0.00262745
ENSOARG00000002725		phospholipase A1/A2 group XVI	21	41210463	41216755	21.0662	8.81181	2.39068	5e-05	0.00262745
ENSOARG00000002778	FOXC1	forkhead box C1	20	50407984	50409492	2.05129	0.854605	2.40028	0.00185	0.0444247
ENSOARG00000002875		BOLA class I histocompatibility antigen, alpha chain BL3-7-like (LOC101113217)	JH923374.1	16440	20089	36.0136	10.9199	3.29798	5e-05	0.00262745
ENSOARG00000002881		2'-5'-oligoadenylate synthetase	JH922747.1	21	10196	4.06638	0.613747	6.6255	5e-05	0.00262745
ENSOARG00000002947	MSRB3	methionine sulfoxide reductase B3 [Source:HGNC Symbol;Acc:HGNC:27375]	3	154219234	154397986	26.6315	15.1816	1.7542	0.0007	0.0215003
ENSOARG00000002952	ADAR	adenosine deaminase, RNA specific [Source:HGNC Symbol;Acc:HGNC:225]	1	103398164	103417556	20.4274	9.72562	2.10037	5e-05	0.00262745
ENSOARG00000002965	TPPP3	tubulin polymerization promoting protein family member 3 [Source:HGNC Symbol;Acc:HGNC:24162]	14	34345474	34346277	71.8163	17.8328	4.0272	5e-05	0.00262745
ENSOARG00000002990	GZMB	granzyme B [Source:HGNC Symbol;Acc:HGNC:4709]	JH922372.1	21	5776	0.705261	0.0995057	7.08764	5e-05	0.00262745
ENSOARG00000003044	ACTA1	actin, alpha 1, skeletal muscle [Source:HGNC Symbol;Acc:HGNC:129]	25	773585	776063	12.5729	3.71031	3.38864	5e-05	0.00262745
ENSOARG00000003052	MAOA	monoamine oxidase A [Source:HGNC Symbol;Acc:HGNC:6833]	X	40680225	40760099	16.2478	7.28958	2.22891	5e-05	0.00262745
ENSOARG00000003085	CNTNAP1	contactin associated protein 1 [Source:HGNC Symbol;Acc:HGNC:8011]	11	42230196	42243540	6.72842	2.70287	2.48936	5e-05	0.00262745
ENSOARG00000003112	AKAP12	A-kinase anchoring protein 12 [Source:HGNC Symbol;Acc:HGNC:370]	8	74932326	75026888	7.15295	3.58288	1.99642	0.0002	0.00811926
ENSOARG00000003178	C1orf198	chromosome 1 open reading frame 198 [Source:HGNC Symbol;Acc:HGNC:25900]	25	3591204	3617266	12.4354	6.92006	1.79701	0.0006	0.0192029
ENSOARG00000003184	NUPR1	nuclear protein 1, transcriptional regulator [Source:HGNC Symbol;Acc:HGNC:29990]	24	26091081	26091741	265.631	599.893	0.442797	5e-05	0.00262745
ENSOARG00000003193	C1QTNF1	C1q and tumor necrosis factor related protein 1 [Source:HGNC Symbol;Acc:HGNC:14324]	11	52351886	52356757	10.026	3.92027	2.55748	5e-05	0.00262745
ENSOARG00000003210	CCL25	C-C motif chemokine 25 precursor [Source:RefSeq peptide;Acc:NP_001035380]	5	14453428	14455992	10.2093	3.42566	2.98024	0.0016	0.0401235
ENSOARG00000003215	FFAR4	free fatty acid receptor 4 [Source:HGNC Symbol;Acc:HGNC:19061]	22	14575062	14594882	6.91685	3.06665	2.25551	5e-05	0.00262745
ENSOARG00000003243	PSMB10	proteasome subunit beta 10	14	34756914	34759313	99.977	50.9286	1.96308	5e-05	0.00262745
ENSOARG00000003244	CCDC136	coiled-coil domain containing 136 [Source:HGNC Symbol;Acc:HGNC:22225]	4	92819689	92847538	0.937729	0.361239	2.59587	0.0009	0.0259156
ENSOARG00000003257	LGALS3BP	galectin 3 binding protein [Source:HGNC Symbol;Acc:HGNC:6564]	11	52411432	52417727	57.3066	20.7137	2.7666	5e-05	0.00262745
ENSOARG00000003263	FAM129A	family with sequence similarity 129 member A [Source:HGNC Symbol;Acc:HGNC:16784]	12	63928943	64030646	19.4587	7.93276	2.45295	5e-05	0.00262745
ENSOARG00000003270	KCNMB1	potassium calcium-activated channel subfamily M regulatory beta subunit 1 [Source:HGNC Symbol;Acc:HGNC:6285]	16	2313080	2320229	22.0171	9.5073	2.31581	5e-05	0.00262745
ENSOARG00000003275	WFIKKN2	WAP, follistatin/kazal, immunoglobulin, kunitz and netrin domain containing 2 [Source:HGNC Symbol;Acc:HGNC:30916]	11	35444765	35453108	0.997625	0.399834	2.4951	0.00035	0.0125386
ENSOARG00000003317	CCK	cholecystokinin [Source:HGNC Symbol;Acc:HGNC:1569]	19	14498772	14503302	70.4818	1.54107	45.7356	5e-05	0.00262745
ENSOARG00000003341	IFI6	interferon alpha inducible protein 6 [Source:HGNC Symbol;Acc:HGNC:4054]	2	238537980	238539929	484.724	119.531	4.05522	5e-05	0.00262745
ENSOARG00000003372	FLNC	filamin C [Source:HGNC Symbol;Acc:HGNC:3756]	4	92858802	92886819	19.9965	4.86978	4.10624	5e-05	0.00262745
ENSOARG00000003454	AURKC	aurora kinase C	14	61416579	61420062	2.26739	0.525186	4.31731	0.0002	0.00811926
ENSOARG00000003513	MDK	midkine (neurite growth-promoting factor 2) [Source:HGNC Symbol;Acc:HGNC:6972]	15	74606397	74607694	16.7365	8.18548	2.04466	0.00125	0.0332399
ENSOARG00000003537	SYNE1	spectrin repeat containing nuclear envelope protein 1 [Source:HGNC Symbol;Acc:HGNC:17089]	8	75723412	76215024	1.89516	0.982075	1.92975	0.0002	0.00811926
ENSOARG00000003598	NID1	nidogen 1 [Source:HGNC Symbol;Acc:HGNC:7821]	25	8731695	8829119	19.2607	9.23461	2.08571	0.00015	0.00636328
ENSOARG00000003603	DPYSL3	dihydropyrimidinase like 3 [Source:HGNC Symbol;Acc:HGNC:3015]	5	56061968	56174316	25.3454	11.4907	2.20573	5e-05	0.00262745
ENSOARG00000003681	ZBTB7C	zinc finger and BTB domain containing 7C [Source:HGNC Symbol;Acc:HGNC:31700]	23	47876172	48184911	16.3489	8.89282	1.83844	0.00015	0.00636328
ENSOARG00000003714	ENPEP	glutamyl aminopeptidase [Source:HGNC Symbol;Acc:HGNC:3355]	6	15012375	15092327	4.43598	2.10784	2.10451	0.00025	0.00967334
ENSOARG00000003744	HP	haptoglobin (LOC101102413)	14	38339927	38344098	10.3556	4.15964	2.48954	0.00045	0.0152653
ENSOARG00000003814	MATN2	matrilin 2 [Source:HGNC Symbol;Acc:HGNC:6908]	9	78779530	78931679	7.10379	3.63578	1.95386	0.00015	0.00636328
ENSOARG00000003819	ZNF135	Zinc finger protein 135	14	62407421	62418633	3.09784	1.56135	1.98408	0.002	0.0467792
ENSOARG00000003875	FAM46B	family with sequence similarity 46 member B [Source:HGNC Symbol;Acc:HGNC:28273]	2	239081805	239088254	8.87526	3.86413	2.29683	5e-05	0.00262745
ENSOARG00000003894	THBS3	thrombospondin 3 [Source:HGNC Symbol;Acc:HGNC:11787]	1	103960132	103970121	5.52921	2.90297	1.90467	0.0011	0.030183
ENSOARG00000003933	CSGALNACT1	chondroitin sulfate N-acetylgalactosaminyltransferase 1 [Source:HGNC Symbol;Acc:HGNC:24290]	26	36642631	36727385	5.77425	2.97895	1.93835	0.00185	0.0444247
ENSOARG00000003963	DUSP1	dual specificity phosphatase 1 [Source:HGNC Symbol;Acc:HGNC:3064]	16	4579276	4581446	37.9673	13.8347	2.74435	5e-05	0.00262745
ENSOARG00000004007	LIPG	lipase G, endothelial type [Source:HGNC Symbol;Acc:HGNC:6623]	23	49374831	49399731	1.95333	0.391856	4.98482	5e-05	0.00262745
ENSOARG00000004027		primary amine oxidase, lung isozyme (LOC101113086)	11	42359541	42402155	8.17821	2.51392	3.25317	0.00035	0.0125386
ENSOARG00000004177	CLDN23	claudin 23 [Source:HGNC Symbol;Acc:HGNC:17591]	26	23418264	23418878	3.26724	0.644447	5.06984	5e-05	0.00262745
ENSOARG00000004183	GLP2R	glucagon like peptide 2 receptor [Source:HGNC Symbol;Acc:HGNC:4325]	11	28538828	28580621	2.77199	0.568564	4.87542	5e-05	0.00262745
ENSOARG00000004233	PML	promyelocytic leukemia [Source:HGNC Symbol;Acc:HGNC:9113]	18	33464259	33515248	13.9224	5.68534	2.44882	5e-05	0.00262745
ENSOARG00000004304	SYNJ2	synaptojanin 2 [Source:HGNC Symbol;Acc:HGNC:11504]	8	81228042	81292029	2.82885	1.27817	2.2132	0.00025	0.00967334
ENSOARG00000004347	MSX2	msh homeobox 2 [Source:HGNC Symbol;Acc:HGNC:7392]	16	6490865	6495867	15.1655	3.82514	3.96469	5e-05	0.00262745
ENSOARG00000004383	KCNK15	potassium two pore domain channel subfamily K member 15 [Source:HGNC Symbol;Acc:HGNC:13814]	13	72707185	72712934	39.9993	16.8824	2.36929	0.00065	0.020279
ENSOARG00000004424	SYTL3	synaptotagmin like 3 [Source:HGNC Symbol;Acc:HGNC:15587]	8	81713928	81795338	21.7032	11.2374	1.93134	0.0012	0.0321694
ENSOARG00000004493	FNDC1	fibronectin type III domain containing 1 [Source:HGNC Symbol;Acc:HGNC:21184]	8	82138266	82225850	1.33884	0.32717	4.09218	5e-05	0.00262745
ENSOARG00000004515	C1R	complement C1r [Source:HGNC Symbol;Acc:HGNC:1246]	3	207291311	207339991	33.488	18.7544	1.78561	0.00155	0.0392673
ENSOARG00000004567	STON1	stonin 1	3	75755491	75846098	2.62109	1.4439	1.81528	0.00185	0.0444247
ENSOARG00000004641	PFN2	profilin 2	1	236245001	236250588	24.9382	9.8741	2.52562	5e-05	0.00262745
ENSOARG00000004658	C1S	complement C1s [Source:HGNC Symbol;Acc:HGNC:1247]	3	207353408	207366557	29.7662	16.7425	1.77788	0.00075	0.0228941
ENSOARG00000004675	SCN9A	sodium voltage-gated channel alpha subunit 9 [Source:HGNC Symbol;Acc:HGNC:10597]	2	142138376	142228357	0.274868	1.23427	0.222697	5e-05	0.00262745
ENSOARG00000004686	ASNS	asparagine synthetase (glutamine-hydrolyzing) [Source:HGNC Symbol;Acc:HGNC:753]	4	14991159	15007966	10.8429	36.3111	0.298611	5e-05	0.00262745
ENSOARG00000004768	NACC2	NACC family member 2 [Source:HGNC Symbol;Acc:HGNC:23846]	3	3275515	3312889	2.55689	1.21897	2.09758	0.00105	0.0291338
ENSOARG00000004797	WWTR1	WW domain containing transcription regulator 1 [Source:HGNC Symbol;Acc:HGNC:24042]	1	236521435	236666732	7.58591	3.90626	1.94199	0.0001	0.00463958
ENSOARG00000004815		mast cell protease 3-like (LOC101113279)	18	33730969	33736798	3.01843	0.270356	11.1646	0.0006	0.0192029
ENSOARG00000004819	ARHGEF28	Rho guanine nucleotide exchange factor 28 [Source:HGNC Symbol;Acc:HGNC:30322]	16	7733491	7901197	8.13834	13.8029	0.589611	0.0021	0.0483757
ENSOARG00000004831	CCL14	C-C motif chemokine ligand 14 [Source:HGNC Symbol;Acc:HGNC:10612]	11	14061328	14065335	55.8653	16.3913	3.40823	5e-05	0.00262745
ENSOARG00000004847	PDE10A	phosphodiesterase 10A [Source:HGNC Symbol;Acc:HGNC:8772]	8	87118930	87472911	0.835756	1.86571	0.447956	0.00115	0.0312948
ENSOARG00000004864	SYT11	synaptotagmin 11 [Source:HGNC Symbol;Acc:HGNC:19239]	1	104478482	104494757	2.01364	0.834458	2.41311	0.0002	0.00811926
ENSOARG00000004964	CCL5	C-C motif chemokine ligand 5 [Source:HGNC Symbol;Acc:HGNC:10632]	11	14111331	14117595	113.283	43.9923	2.57506	0.0001	0.00463958
ENSOARG00000004971	IRAK2	interleukin 1 receptor associated kinase 2 [Source:HGNC Symbol;Acc:HGNC:6113]	19	16557300	16609939	5.97764	2.80558	2.13063	0.0001	0.00463958
ENSOARG00000005006	SPARCL1	SPARC like 1 [Source:HGNC Symbol;Acc:HGNC:11220]	6	101989024	102039415	131.46	56.729	2.31733	0.0002	0.00811926
ENSOARG00000005029	LIN37	lin-37 DREAM MuvB core complex component [Source:HGNC Symbol;Acc:HGNC:33234]	14	45583500	45588468	181.428	54.0189	3.3586	5e-05	0.00262745
ENSOARG00000005034	HSPB6	heat shock protein family B (small) member 6 [Source:HGNC Symbol;Acc:HGNC:26511]	14	45589648	45591249	110.42	19.8699	5.55715	5e-05	0.00262745
ENSOARG00000005042	PRKD1	protein kinase D1 [Source:HGNC Symbol;Acc:HGNC:9407]	18	39035982	39382139	7.34965	4.13751	1.77635	0.0016	0.0401235
ENSOARG00000005151	HMCN1	hemicentin 1 [Source:HGNC Symbol;Acc:HGNC:19194]	12	64798855	65337057	1.36768	0.525703	2.60162	0.0021	0.0483757
ENSOARG00000005183	DLG2	discs large MAGUK scaffold protein 2 [Source:HGNC Symbol;Acc:HGNC:2901]	21	10779194	11743008	1.67206	0.852302	1.96182	0.00185	0.0444247
ENSOARG00000005208	FLNA	filamin A [Source:HGNC Symbol;Acc:HGNC:3754]	X	77260856	77284094	168.677	71.2789	2.36644	0.00085	0.0250213
ENSOARG00000005220	CARTPT	CART prepropeptide [Source:HGNC Symbol;Acc:HGNC:24323]	16	9854012	9857227	9.20711	17.2776	0.532893	0.001	0.0281406
ENSOARG00000005235	GYG1	glycogenin 1 [Source:HGNC Symbol;Acc:HGNC:4699]	1	237191642	237232924	7.69855	4.07966	1.88706	5e-05	0.00262745
ENSOARG00000005256	IER5	immediate early response 5	12	60274076	60274411	20.2794	10.6813	1.89859	0.00025	0.00967334
ENSOARG00000005291	CFI	complement factor I [Source:HGNC Symbol;Acc:HGNC:5394]	6	15708801	15753015	12.3081	4.64418	2.65022	5e-05	0.00262745
ENSOARG00000005336	RALGDS	ral guanine nucleotide dissociation stimulator [Source:HGNC Symbol;Acc:HGNC:9842]	3	3756354	3770157	12.5334	6.08783	2.05876	5e-05	0.00262745
ENSOARG00000005406	HKDC1	hexokinase domain containing 1 [Source:HGNC Symbol;Acc:HGNC:23302]	25	25385759	25425924	1.13065	0.485543	2.32863	0.00135	0.0353301
ENSOARG00000005412	ITGA3	integrin subunit alpha 3 [Source:HGNC Symbol;Acc:HGNC:6139]	11	36104482	36130659	32.4264	19.0977	1.69792	0.0008	0.0240498
ENSOARG00000005448	EFNB2	ephrin B2 [Source:HGNC Symbol;Acc:HGNC:3227]	10	81604311	81650036	12.2512	6.56628	1.86577	0.00035	0.0125386
ENSOARG00000005452	MMD	monocyte to macrophage differentiation factor (LOC101120850)	11	5323447	5345102	15.2045	5.67979	2.67695	0.00035	0.0125386
ENSOARG00000005489	LMNA	lamin A/C [Source:HGNC Symbol;Acc:HGNC:6636]	1	104711158	104729637	82.2488	36.6916	2.24162	0.00015	0.00636328
ENSOARG00000005505	GBA3	glucosylceramidase beta 3 (gene/pseudogene) [Source:HGNC Symbol;Acc:HGNC:19069]	6	42133056	42239928	7.76286	2.63807	2.94263	5e-05	0.00262745
ENSOARG00000005511	WISP1	WNT1 inducible signaling pathway protein 1	9	21130619	21159808	8.10056	2.94244	2.75301	5e-05	0.00262745
ENSOARG00000005526	MCFD2	multiple coagulation factor deficiency 2 [Source:HGNC Symbol;Acc:HGNC:18451]	3	77344204	77353121	36.5302	63.0338	0.579534	0.0003	0.0112562
ENSOARG00000005544	PPP1R14A	protein phosphatase 1 regulatory inhibitor subunit 14A [Source:HGNC Symbol;Acc:HGNC:14871]	14	47255847	47260133	54.1989	29.1769	1.8576	0.00185	0.0444247
ENSOARG00000005557	PLSCR1	phospholipid scramblase 1	1	240047714	240066568	43.5117	10.6375	4.09041	5e-05	0.00262745
ENSOARG00000005642	PPP2R2C	protein phosphatase 2 regulatory subunit Bgamma [Source:HGNC Symbol;Acc:HGNC:9306]	6	102355032	102516629	0.772822	0.243621	3.17223	0.00045	0.0152653
ENSOARG00000005655	MMP28	matrix metallopeptidase 28 [Source:HGNC Symbol;Acc:HGNC:14366]	11	14198464	14212927	9.64938	3.84022	2.51272	5e-05	0.00262745
ENSOARG00000005656	PDE2A	phosphodiesterase 2A [Source:HGNC Symbol;Acc:HGNC:8777]	15	50339073	50372682	7.94533	4.22088	1.88239	0.0019	0.0452959
ENSOARG00000005685	PLOD2	procollagen-lysine,2-oxoglutarate 5-dioxygenase 2 [Source:HGNC Symbol;Acc:HGNC:9082]	1	240406829	240525164	8.92842	4.42207	2.01906	0.0001	0.00463958
ENSOARG00000005757	SRF	serum response factor [Source:HGNC Symbol;Acc:HGNC:11291]	20	16854570	16858840	20.7154	10.3585	1.99985	0.00215	0.0492982
ENSOARG00000005780	EMP2	epithelial membrane protein 2 [Source:HGNC Symbol;Acc:HGNC:3334]	24	9258704	9268208	14.9238	8.95489	1.66655	0.00145	0.0371616
ENSOARG00000005783	MAPRE2	microtubule associated protein RP/EB family member 2 [Source:HGNC Symbol;Acc:HGNC:6891]	23	22186621	22303217	31.0847	19.0345	1.63307	0.0018	0.0436472
ENSOARG00000005787	WFS1	wolframin ER transmembrane glycoprotein [Source:HGNC Symbol;Acc:HGNC:12762]	6	102532815	102556889	8.00164	3.26953	2.44734	5e-05	0.00262745
ENSOARG00000005821	PMAIP1	phorbol-12-myristate-13-acetate-induced protein 1 [Source:HGNC Symbol;Acc:HGNC:9108]	23	58979326	58981891	15.9459	7.94116	2.00801	0.0006	0.0192029
ENSOARG00000005822	LGALS7	galectin-7 (LOC101111992)	14	47687488	47689265	0.309153	3.01322	0.102599	0.0017	0.041785
ENSOARG00000005824	BAG2	BCL2 associated athanogene 2 [Source:HGNC Symbol;Acc:HGNC:938]	20	3121733	3125155	62.5552	22.5384	2.77549	5e-05	0.00262745
ENSOARG00000005829	LGALS7B	galectin-7 (LOC101112249)	14	47706543	47708761	0.995488	5.06628	0.196493	5e-05	0.00262745
ENSOARG00000005837	GRB14	growth factor receptor bound protein 14 [Source:HGNC Symbol;Acc:HGNC:4565]	2	143839555	143965488	9.78951	2.6595	3.68096	5e-05	0.00262745
ENSOARG00000005838		novel gene	6	102594503	102620759	0.373978	1.8341	0.203903	0.0001	0.00463958
ENSOARG00000005878	CIDEC	cell death-inducing DFFA-like effector c [Source:RefSeq peptide;Acc:NP_001293044]	19	16767316	16775093	15.3095	2.92212	5.23918	5e-05	0.00262745
ENSOARG00000005941	TNC	tenascin C [Source:HGNC Symbol;Acc:HGNC:5318]	2	8640017	8711203	8.9403	1.57233	5.68602	5e-05	0.00262745
ENSOARG00000005944	ADGRE5	adhesion G protein-coupled receptor E5 [Source:HGNC Symbol;Acc:HGNC:1711]	5	9450503	9467533	24.9507	11.6402	2.14349	0.0009	0.0259156
ENSOARG00000006012	FOXO1	forkhead box O1 [Source:HGNC Symbol;Acc:HGNC:3819]	10	22237525	22238862	7.87329	4.63576	1.69838	0.00125	0.0332399
ENSOARG00000006034	SIX2	SIX homeobox 2 [Source:HGNC Symbol;Acc:HGNC:10888]	3	79242090	79249093	6.08988	1.37005	4.44501	5e-05	0.00262745
ENSOARG00000006047	PLS1	plastin 1 [Source:HGNC Symbol;Acc:HGNC:9090]	1	244356365	244414301	65.9086	30.8454	2.13674	5e-05	0.00262745
ENSOARG00000006055	SORBS1	sorbin and SH3 domain containing 1 [Source:HGNC Symbol;Acc:HGNC:14565]	22	16075857	16306240	48.3369	26.9515	1.79348	0.0004	0.0139025
ENSOARG00000006068	ZFP36	ZFP36 ring finger protein [Source:HGNC Symbol;Acc:HGNC:12862]	14	48266102	48269670	52.1722	23.1437	2.25427	5e-05	0.00262745
ENSOARG00000006070	TP53INP1	tumor protein p53 inducible nuclear protein 1 [Source:HGNC Symbol;Acc:HGNC:18022]	9	82018386	82026720	36.7344	71.2081	0.515874	5e-05	0.00262745
ENSOARG00000006083	PODN	podocan [Source:HGNC Symbol;Acc:HGNC:23174]	1	27330288	27350476	22.6243	9.69236	2.33424	5e-05	0.00262745
ENSOARG00000006096	WFDC2	WAP four-disulfide core domain 2 [Source:HGNC Symbol;Acc:HGNC:15939]	13	73883246	73886590	101.145	41.551	2.43424	5e-05	0.00262745
ENSOARG00000006104	MB21D1	Mab-21 domain containing 1	8	5104	27204	3.73388	1.6719	2.23332	0.0008	0.0240498
ENSOARG00000006115	COL4A1	collagen type IV alpha 1 chain [Source:HGNC Symbol;Acc:HGNC:2202]	10	84218174	84267989	46.5642	20.7321	2.246	5e-05	0.00262745
ENSOARG00000006122	GAS7	growth arrest specific 7 [Source:HGNC Symbol;Acc:HGNC:4169]	11	28603839	28684894	2.94745	1.4284	2.06346	0.00015	0.00636328
ENSOARG00000006142	IFIH1	interferon induced with helicase C domain 1 [Source:HGNC Symbol;Acc:HGNC:18873]	2	146343186	146404420	18.6002	6.73549	2.76152	5e-05	0.00262745
ENSOARG00000006214	RASL10B	RAS like family 10 member B [Source:HGNC Symbol;Acc:HGNC:30295]	11	14227690	14238612	1.27628	0.403839	3.16037	0.00015	0.00636328
ENSOARG00000006272		novel gene	13	61852121	62088249	6.30862	16.6705	0.37843	0.00035	0.0125386
ENSOARG00000006307	NXPH1	neurexophilin 1 [Source:HGNC Symbol;Acc:HGNC:20693]	4	16794152	16795143	9.02714	20.8328	0.433314	0.0003	0.0112562
ENSOARG00000006366	FCGBP	Fc fragment of IgG binding protein	14	48546333	48587949	14.7661	7.0407	2.09725	5e-05	0.00262745
ENSOARG00000006391	SERPINB5	serpin family B member 5 [Source:HGNC Symbol;Acc:HGNC:8949]	23	61974470	61989454	8.29125	4.25636	1.94797	0.00095	0.0270409
ENSOARG00000006410	COL12A1	collagen type XII alpha 1 chain [Source:HGNC Symbol;Acc:HGNC:2188]	8	1763844	1881188	5.2345	1.81148	2.88963	5e-05	0.00262745
ENSOARG00000006454	DPP4	dipeptidyl peptidase 4 [Source:HGNC Symbol;Acc:HGNC:3009]	2	146632572	146713094	9.2433	17.3086	0.534029	0.00025	0.00967334
ENSOARG00000006499	FILIP1	filamin A interacting protein 1 [Source:HGNC Symbol;Acc:HGNC:21015]	8	2033574	2194768	3.07609	1.55245	1.98144	0.00065	0.020279
ENSOARG00000006503	NT5C3A	5'-nucleotidase, cytosolic IIIA [Source:HGNC Symbol;Acc:HGNC:17820]	4	63747905	63790190	37.677	14.683	2.56603	5e-05	0.00262745
ENSOARG00000006515	COL4A2	collagen type IV alpha 2 chain [Source:HGNC Symbol;Acc:HGNC:2203]	10	84344246	84506524	33.6371	12.0289	2.79636	5e-05	0.00262745
ENSOARG00000006595	DSCAML1	DS cell adhesion molecule like 1	15	27583201	27680147	0.29709	0.709975	0.418451	0.0017	0.041785
ENSOARG00000006636	GRHL3	grainyhead like transcription factor 3 [Source:HGNC Symbol;Acc:HGNC:25839]	2	241464116	241499800	0.933173	0.0956795	9.75311	5e-05	0.00262745
ENSOARG00000006681	EGLN3	egl-9 family hypoxia inducible factor 3 [Source:HGNC Symbol;Acc:HGNC:14661]	18	43294794	43322556	22.1937	8.16863	2.71694	5e-05	0.00262745
ENSOARG00000006688	EVC	EvC ciliary complex subunit 1 [Source:HGNC Symbol;Acc:HGNC:3497]	6	103029779	103127301	2.81843	1.56855	1.79684	0.00205	0.0477233
ENSOARG00000006716	ENTPD1	ectonucleoside triphosphate diphosphohydrolase 1	22	16478673	16525677	4.94531	2.80634	1.76219	0.0013	0.0342477
ENSOARG00000006788	IL22RA1	interleukin 22 receptor subunit alpha 1 [Source:HGNC Symbol;Acc:HGNC:13700]	2	241651964	241679859	16.9233	4.83461	3.50045	5e-05	0.00262745
ENSOARG00000006801	TSKU	tsukushi, small leucine rich proteoglycan [Source:HGNC Symbol;Acc:HGNC:28850]	15	54345266	54346348	15.7715	6.79774	2.32011	5e-05	0.00262745
ENSOARG00000006826	LTBP4	latent transforming growth factor beta binding protein 4 [Source:HGNC Symbol;Acc:HGNC:6717]	14	49041927	49069895	93.6062	43.8248	2.13592	0.00015	0.00636328
ENSOARG00000006835	FAM107B	family with sequence similarity 107 member B	13	28248959	28266487	22.4284	38.5195	0.582261	0.0014	0.0362554
ENSOARG00000006959	BPIFB1	BPI fold containing family B member 1 [Source:HGNC Symbol;Acc:HGNC:16108]	13	62197295	62219754	0.323431	1.63759	0.197504	0.0006	0.0192029
ENSOARG00000006975	CHST9	carbohydrate sulfotransferase 9 [Source:HGNC Symbol;Acc:HGNC:19898]	23	30006073	30290554	0.314428	1.13441	0.277173	0.0017	0.041785
ENSOARG00000007174	KIRREL	kin of IRRE like (Drosophila) [Source:HGNC Symbol;Acc:HGNC:15734]	1	106985111	107003419	3.79318	2.22555	1.70438	0.00195	0.0459351
ENSOARG00000007199	FAM46A	family with sequence similarity 46 member A [Source:HGNC Symbol;Acc:HGNC:18345]	8	8683987	8686126	40.415	19.9437	2.02645	0.0001	0.00463958
ENSOARG00000007201	SLC6A8	solute carrier family 6 member 8	X	77702925	77709021	10.0011	5.22556	1.91388	0.00015	0.00636328
ENSOARG00000007233	ISG15	ubiquitin-like protein ISG15 [Source:RefSeq peptide;Acc:NP_001009735]	12	49537787	49538733	475.606	49.173	9.6721	5e-05	0.00262745
ENSOARG00000007304	HES4	hes family bHLH transcription factor 4	12	49547335	49548789	4.62112	2.32838	1.98469	5e-05	0.00262745
ENSOARG00000007419	ABL1	ABL proto-oncogene 1, non-receptor tyrosine kinase [Source:HGNC Symbol;Acc:HGNC:76]	3	5731767	5765473	6.97393	3.61309	1.93018	0.001	0.0281406
ENSOARG00000007427	EPSTI1	epithelial stromal interaction 1	10	13382819	13485695	23.8767	3.92214	6.08767	5e-05	0.00262745
ENSOARG00000007452	HSPA6	heat shock protein family A (Hsp70) member 6 [Source:HGNC Symbol;Acc:HGNC:5239]	1	111014975	111016714	28.3841	5.98081	4.74586	0.0001	0.00463958
ENSOARG00000007525	AXL	AXL receptor tyrosine kinase [Source:HGNC Symbol;Acc:HGNC:905]	14	49728829	49763469	10.7886	6.392	1.68783	0.0019	0.0452959
ENSOARG00000007555	ATP2B3	ATPase plasma membrane Ca2+ transporting 3 [Source:HGNC Symbol;Acc:HGNC:816]	X	77817305	77857655	4.56898	0.644238	7.09207	5e-05	0.00262745
ENSOARG00000007563		novel gene	3	162215118	162215876	4.93846	1.38874	3.55607	0.0006	0.0192029
ENSOARG00000007592	PTGS2	prostaglandin-endoperoxide synthase 2 [Source:HGNC Symbol;Acc:HGNC:9605]	12	65834369	65841232	7.17069	2.17345	3.29922	5e-05	0.00262745
ENSOARG00000007656	BGN	biglycan [Source:HGNC Symbol;Acc:HGNC:1044]	X	77881463	77894344	26.9516	10.3836	2.59559	5e-05	0.00262745
ENSOARG00000007684	LIPE	lipase E, hormone sensitive type [Source:HGNC Symbol;Acc:HGNC:6621]	14	49930221	49949431	6.81441	2.52486	2.69893	0.0004	0.0139025
ENSOARG00000007694	LAMA3	laminin subunit alpha 3 [Source:HGNC Symbol;Acc:HGNC:6483]	23	32998185	33254634	11.3484	5.25086	2.16125	0.00015	0.00636328
ENSOARG00000007775	AQP1	aquaporin 1	4	65387133	65430981	74.6365	26.4969	2.8168	5e-05	0.00262745
ENSOARG00000007785	HTRA1	HtrA serine peptidase 1 [Source:HGNC Symbol;Acc:HGNC:9476]	22	41254510	41282240	49.8687	27.4824	1.81457	0.0004	0.0139025
ENSOARG00000007791	VAT1L	vesicle amine transport 1 like [Source:HGNC Symbol;Acc:HGNC:29315]	14	4404638	4572477	1.68401	0.509487	3.30531	0.0002	0.00811926
ENSOARG00000007819	CALD1	caldesmon 1 [Source:HGNC Symbol;Acc:HGNC:1441]	4	98490208	98649743	94.4625	47.4543	1.9906	0.00045	0.0152653
ENSOARG00000007839	GEM	GTP binding protein overexpressed in skeletal muscle [Source:HGNC Symbol;Acc:HGNC:4234]	9	82665661	82676637	16.1031	6.68119	2.41021	5e-05	0.00262745
ENSOARG00000007872	HMCN2	hemicentin 2 [Source:HGNC Symbol;Acc:HGNC:21293]	3	6103769	6255797	9.4775	3.30208	2.87016	5e-05	0.00262745
ENSOARG00000007924	PDLIM3	PDZ and LIM domain 3 [Source:HGNC Symbol;Acc:HGNC:20767]	26	14450228	14478567	146.545	66.6326	2.1993	5e-05	0.00262745
ENSOARG00000007950	STMN2	stathmin 2 [Source:HGNC Symbol;Acc:HGNC:10577]	9	55694584	55723121	7.44087	3.75791	1.98006	0.00085	0.0250213
ENSOARG00000007954	FGFBP1	fibroblast growth factor binding protein 1 [Source:HGNC Symbol;Acc:HGNC:19695]	6	110587924	110588628	3.62527	0.44595	8.12932	5e-05	0.00262745
ENSOARG00000007955	TPD52L1	tumor protein D52-like 1 [Source:HGNC Symbol;Acc:HGNC:12006]	8	13075047	13169536	1.09793	3.59993	0.304986	0.00045	0.0152653
ENSOARG00000007970	GZMA	granzyme A-like (LOC101116862)	16	24075358	24083719	4.87529	1.7314	2.81581	0.00165	0.0410655
ENSOARG00000007977	C1QB	complement C1q B chain [Source:HGNC Symbol;Acc:HGNC:1242]	2	243051704	243053674	57.5074	31.4669	1.82755	5e-05	0.00262745
ENSOARG00000007978	GZMA	granzyme A (LOC101117107)	16	24089774	24100773	4.87529	1.7314	2.81581	0.00165	0.0410655
ENSOARG00000007989	GUCY1B3	guanylate cyclase 1 soluble subunit beta [Source:HGNC Symbol;Acc:HGNC:4687]	17	43174199	43208686	7.64803	3.75981	2.03415	0.0001	0.00463958
ENSOARG00000007991	C1QC	complement C1q C chain [Source:HGNC Symbol;Acc:HGNC:1245]	2	243066612	243070884	63.1051	35.1457	1.79553	0.0003	0.0112562
ENSOARG00000007997	BARX1	BARX homeobox 1 [Source:HGNC Symbol;Acc:HGNC:955]	2	27508584	27509676	129.678	74.5903	1.73854	0.00125	0.0332399
ENSOARG00000008000	KCNJ3	potassium voltage-gated channel subfamily J member 3	2	153608434	153620948	2.29624	5.93568	0.386854	5e-05	0.00262745
ENSOARG00000008001	C1QA	complement C1q A chain [Source:HGNC Symbol;Acc:HGNC:1241]	2	243071846	243078666	12.6977	6.79811	1.86783	0.00015	0.00636328
ENSOARG00000008009	CDH17	cadherin 17 [Source:HGNC Symbol;Acc:HGNC:1756]	9	82728388	82797987	50.9602	23.5377	2.16505	5e-05	0.00262745
ENSOARG00000008096	NCS1	neuronal calcium sensor 1 [Source:HGNC Symbol;Acc:HGNC:3953]	3	6330518	6338751	8.29254	3.08724	2.68607	0.0005	0.0165644
ENSOARG00000008115	IFITM1	interferon-induced transmembrane protein 1	21	49743059	49748737	141.043	49.9458	2.82392	5e-05	0.00262745
ENSOARG00000008126	FAM149A	family with sequence similarity 149 member A [Source:HGNC Symbol;Acc:HGNC:24527]	26	14936734	14974921	26.2833	48.2215	0.545054	0.0013	0.0342477
ENSOARG00000008173	KCNK2	potassium two pore domain channel subfamily K member 2 [Source:HGNC Symbol;Acc:HGNC:6277]	12	66477254	66608750	1.5888	3.9169	0.405627	0.0001	0.00463958
ENSOARG00000008178	IFITM3	interferon induced transmembrane protein 3	21	49751580	49752838	231.641	90.8285	2.55031	5e-05	0.00262745
ENSOARG00000008180	PTPRS	protein tyrosine phosphatase, receptor type S	5	16565812	16629856	3.15222	1.34271	2.34766	5e-05	0.00262745
ENSOARG00000008189	PKIB	protein kinase (cAMP-dependent, catalytic) inhibitor beta	8	15590257	15710072	58.7783	28.4587	2.06539	0.0001	0.00463958
ENSOARG00000008209	FNBP1	formin binding protein 1 [Source:HGNC Symbol;Acc:HGNC:17069]	3	6509017	6603204	24.8099	12.6064	1.96804	5e-05	0.00262745
ENSOARG00000008248	HSPG2	heparan sulfate proteoglycan 2 [Source:HGNC Symbol;Acc:HGNC:5273]	2	243785044	243858886	36.0276	17.1617	2.0993	0.00025	0.00967334
ENSOARG00000008280	MEOX2	mesenchyme homeobox 2 [Source:HGNC Symbol;Acc:HGNC:7014]	4	24100798	24175729	3.54942	1.38723	2.55864	0.00015	0.00636328
ENSOARG00000008285	ITGA1	integrin subunit alpha 1 [Source:HGNC Symbol;Acc:HGNC:6134]	16	26161817	26271186	9.85881	5.47094	1.80203	0.0003	0.0112562
ENSOARG00000008297	ATP1A2	ATPase Na+/K+ transporting subunit alpha 2 [Source:HGNC Symbol;Acc:HGNC:800]	1	109476936	109500082	3.5695	1.92641	1.85293	0.00205	0.0477233
ENSOARG00000008298	PARVA	parvin alpha [Source:HGNC Symbol;Acc:HGNC:14652]	15	39785022	39847574	32.2897	19.4925	1.65652	0.00215	0.0492982
ENSOARG00000008301		novel gene	4	66006410	66008268	4.26532	7.25791	0.587679	0.00185	0.0444247
ENSOARG00000008337	CAMK2G	calcium/calmodulin dependent protein kinase II gamma [Source:HGNC Symbol;Acc:HGNC:1463]	25	29585930	29639976	14.5655	8.00536	1.81947	0.0008	0.0240498
ENSOARG00000008349	TACSTD2	tumor-associated calcium signal transducer 2 [Source:HGNC Symbol;Acc:HGNC:11530]	1	32857419	33055103	58.7138	11.6492	5.04016	5e-05	0.00262745
ENSOARG00000008360	CYSLTR2	cysteinyl leukotriene receptor 2 [Source:HGNC Symbol;Acc:HGNC:18274]	10	18767778	18769088	4.47745	1.90826	2.34635	5e-05	0.00262745
ENSOARG00000008399	CCDC69	coiled-coil domain containing 69 [Source:HGNC Symbol;Acc:HGNC:24487]	5	59966926	59985787	5.66835	2.89301	1.95933	0.0005	0.0165644
ENSOARG00000008405	CASQ1	calsequestrin 1 [Source:HGNC Symbol;Acc:HGNC:1512]	1	109545108	109556887	0.973765	0.346139	2.81322	0.0004	0.0139025
ENSOARG00000008418	SOSTDC1	sclerostin domain containing 1 [Source:HGNC Symbol;Acc:HGNC:21748]	4	25043328	25046465	9.24258	2.84306	3.25093	5e-05	0.00262745
ENSOARG00000008451	PRR15	proline rich 15 [Source:HGNC Symbol;Acc:HGNC:22310]	4	66566695	66567075	44.9644	17.5681	2.55943	5e-05	0.00262745
ENSOARG00000008456	TF	transferrin [Source:HGNC Symbol;Acc:HGNC:11740]	1	253633735	253672933	8.97647	23.9374	0.374998	0.0001	0.00463958
ENSOARG00000008504	LRRC72	leucine rich repeat containing 72 [Source:HGNC Symbol;Acc:HGNC:42972]	4	25104849	25164440	2.03429	0.517237	3.93299	0.00085	0.0250213
ENSOARG00000008513	CD177	CD177 molecule [Source:HGNC Symbol;Acc:HGNC:30072]	14	50588251	50600331	2.013	4.51086	0.446256	0.00015	0.00636328
ENSOARG00000008545	FGF10	fibroblast growth factor 10 [Source:HGNC Symbol;Acc:HGNC:3666]	16	30468674	30562188	6.09926	1.50462	4.05369	5e-05	0.00262745
ENSOARG00000008558	BCO1	Ovis aries beta-carotene oxygenase 1 (BCO1), mRNA. [Source:RefSeq mRNA;Acc:NM_001308571]	14	7297079	7327679	0.854204	0.222944	3.83147	0.00195	0.0459351
ENSOARG00000008601		novel gene	21	49823577	49824875	73.8211	175.41	0.420849	0.00015	0.00636328
ENSOARG00000008605	CD9	CD9 antigen [Source:RefSeq peptide;Acc:NP_001108236]	3	208069062	208082480	465.28	233.424	1.99328	0.0001	0.00463958
ENSOARG00000008668	FBP2	fructose-bisphosphatase 2 [Source:HGNC Symbol;Acc:HGNC:3607]	2	31709019	31765595	3.40899	10.5684	0.322564	5e-05	0.00262745
ENSOARG00000008681	SPSB1	splA/ryanodine receptor domain and SOCS box containing 1 [Source:HGNC Symbol;Acc:HGNC:30628]	12	42252775	42265065	10.1481	4.56265	2.22417	5e-05	0.00262745
ENSOARG00000008682	HMGCS1	3-hydroxy-3-methylglutaryl-CoA synthase 1 [Source:HGNC Symbol;Acc:HGNC:5007]	16	31409643	31430541	83.2503	45.7528	1.81957	0.00075	0.0228941
ENSOARG00000008705	MICAL2	microtubule associated monooxygenase, calponin and LIM domain containing 2	15	39966160	40150650	9.85609	4.35817	2.26152	5e-05	0.00262745
ENSOARG00000008752	VWF	von Willebrand factor [Source:HGNC Symbol;Acc:HGNC:12726]	3	208164815	208288418	15.2314	7.90533	1.92673	0.0005	0.0165644
ENSOARG00000008900	ATP2B4	ATPase plasma membrane Ca2+ transporting 4	12	5569159	5587832	21.1883	10.4034	2.03667	5e-05	0.00262745
ENSOARG00000008946		UDP-glucuronosyltransferase 2B18-like (LOC101117163)	6	84252293	84270165	20.3398	10.0605	2.02175	0.00065	0.020279
ENSOARG00000008984	CD3E	CD3e molecule [Source:HGNC Symbol;Acc:HGNC:1674]	15	28501024	28510846	25.6274	14.3818	1.78193	0.0019	0.0452959
ENSOARG00000009019	TNFAIP6	TNF alpha induced protein 6 [Source:HGNC Symbol;Acc:HGNC:11898]	2	156952865	156971348	6.20761	2.35121	2.64018	0.0002	0.00811926
ENSOARG00000009032	SPARC	secreted protein acidic and cysteine rich	5	60404514	60427607	215.434	108.372	1.98791	0.00095	0.0270409
ENSOARG00000009042	HLA-E	major histocompatibility complex, class I, E	20	26924091	26931702	28.6489	12.94	2.21398	5e-05	0.00262745
ENSOARG00000009066	UGT2B4	UDP-glucuronosyltransferase 2B4-like (LOC101117764)	6	84291236	84305705	28.45	12.428	2.28919	0.0001	0.00463958
ENSOARG00000009067	CHL1	cell adhesion molecule L1 like [Source:HGNC Symbol;Acc:HGNC:1939]	19	25923744	26268963	1.06379	0.465947	2.28307	0.0015	0.038147
ENSOARG00000009091	SMTN	smoothelin [Source:HGNC Symbol;Acc:HGNC:11126]	11	69405619	69424069	81.4906	28.0198	2.90832	5e-05	0.00262745
ENSOARG00000009097	OAS2	2'-5'-oligoadenylate synthetase 2	17	61009311	61042799	93.3317	13.2401	7.04917	5e-05	0.00262745
ENSOARG00000009151	RHOD	ras homolog family member D [Source:HGNC Symbol;Acc:HGNC:670]	21	44332274	44336597	45.5677	12.4417	3.6625	5e-05	0.00262745
ENSOARG00000009153	FSTL3	follistatin like 3 [Source:HGNC Symbol;Acc:HGNC:3973]	5	40674209	40677991	16.5592	7.62417	2.17193	0.00015	0.00636328
ENSOARG00000009154	STAT2	signal transducer and activator of transcription 2 [Source:HGNC Symbol;Acc:HGNC:11363]	3	162925811	162936835	12.4024	7.21302	1.71945	0.0011	0.030183
ENSOARG00000009163	KCNMA1	potassium calcium-activated channel subfamily M alpha 1 [Source:HGNC Symbol;Acc:HGNC:6284]	25	32480589	32906604	13.3127	5.04576	2.63839	5e-05	0.00262745
ENSOARG00000009223	PALM	paralemmin [Source:HGNC Symbol;Acc:HGNC:8594]	5	40702601	40715789	5.77262	2.83235	2.0381	0.00135	0.0353301
ENSOARG00000009225	RND3	Rho family GTPase 3 [Source:HGNC Symbol;Acc:HGNC:671]	2	157872711	157892124	13.6689	5.8588	2.33305	5e-05	0.00262745
ENSOARG00000009260	QPCT	glutaminyl-peptide cyclotransferase precursor [Source:RefSeq peptide;Acc:NP_001159650]	3	86615354	86644936	2.48675	0.218898	11.3603	0.0013	0.0342477
ENSOARG00000009328	MISP	mitotic spindle positioning [Source:HGNC Symbol;Acc:HGNC:27000]	5	40722687	40727686	10.8989	3.19959	3.40634	5e-05	0.00262745
ENSOARG00000009341	DKK3	dickkopf WNT signaling pathway inhibitor 3 [Source:HGNC Symbol;Acc:HGNC:2893]	15	40284779	40334453	42.2782	20.7381	2.03867	5e-05	0.00262745
ENSOARG00000009344	FABP4	fatty acid binding protein 4 [Source:HGNC Symbol;Acc:HGNC:3559]	9	57536525	57541042	345.696	82.2168	4.20469	0.0002	0.00811926
ENSOARG00000009458	AQP7	aquaporin 7	2	37548787	37564903	9.06777	2.16942	4.17981	5e-05	0.00262745
ENSOARG00000009474		novel gene	2	245513187	245516380	32.4691	92.2759	0.35187	5e-05	0.00262745
ENSOARG00000009496	C1QL1	complement C1q like 1 [Source:HGNC Symbol;Acc:HGNC:24182]	11	44087413	44096729	6.60345	3.03833	2.17338	0.0001	0.00463958
ENSOARG00000009509	ZDHHC2	zinc finger DHHC-type containing 2 [Source:HGNC Symbol;Acc:HGNC:18469]	26	18737989	18768496	11.8472	4.39555	2.69527	5e-05	0.00262745
ENSOARG00000009529	TGFB1I1	transforming growth factor beta 1 induced transcript 1 [Source:HGNC Symbol;Acc:HGNC:11767]	24	27500166	27506161	27.5882	13.0321	2.11694	5e-05	0.00262745
ENSOARG00000009566	CDH13	cadherin 13 [Source:HGNC Symbol;Acc:HGNC:1753]	14	8805141	9619968	10.024	5.77848	1.73471	0.00155	0.0392673
ENSOARG00000009599	ALDH1A3	aldehyde dehydrogenase 1 family member A3 [Source:HGNC Symbol;Acc:HGNC:409]	18	4690980	4728935	7.06719	14.6661	0.481872	5e-05	0.00262745
ENSOARG00000009631	GJA9	gap junction protein alpha 9 [Source:HGNC Symbol;Acc:HGNC:19155]	1	13378975	13380513	0.874806	0.137841	6.34649	0.00175	0.0426961
ENSOARG00000009670	CPXM2	carboxypeptidase X, M14 family member 2 [Source:HGNC Symbol;Acc:HGNC:26977]	22	42380163	42518141	11.836	3.07124	3.85382	5e-05	0.00262745
ENSOARG00000009699	PTK2B	protein tyrosine kinase 2 beta [Source:HGNC Symbol;Acc:HGNC:9612]	2	38138568	38209445	15.4988	9.2143	1.68204	0.00125	0.0332399
ENSOARG00000009708	UGT2A1	UDP-glucuronosyltransferase 2A1-like (LOC101119393)	6	84677146	84709178	72.7884	29.3913	2.47653	5e-05	0.00262745
ENSOARG00000009740	EIF2AK2	eukaryotic translation initiation factor 2 alpha kinase 2 [Source:HGNC Symbol;Acc:HGNC:9437]	3	86846562	86871162	16.4497	6.37375	2.58085	5e-05	0.00262745
ENSOARG00000009753	ANOS1	anosmin 1 [Source:HGNC Symbol;Acc:HGNC:6211]	X	5718290	5783131	0.785924	0.133155	5.90232	5e-05	0.00262745
ENSOARG00000009770	DPYSL2	dihydropyrimidinase like 2 [Source:HGNC Symbol;Acc:HGNC:3014]	2	38834882	38953654	18.8994	8.80034	2.14758	5e-05	0.00262745
ENSOARG00000009791	RGS1	regulator of G-protein signaling 1 [Source:HGNC Symbol;Acc:HGNC:9991]	12	10791602	10795163	5.48837	2.41299	2.27451	0.0012	0.0321694
ENSOARG00000009845	OSMR	oncostatin M receptor [Source:HGNC Symbol;Acc:HGNC:8507]	16	35426282	35474718	5.8667	2.55758	2.29385	0.0007	0.0215003
ENSOARG00000009867	CLEC10A	C-type lectin domain family 10 member A [Source:HGNC Symbol;Acc:HGNC:16916]	11	26457911	26460684	2.43185	0.737408	3.29784	0.00055	0.01801
ENSOARG00000009877	SLC16A10	solute carrier family 16 member 10 [Source:HGNC Symbol;Acc:HGNC:17027]	8	26288591	26398457	6.40805	16.3647	0.391578	0.00015	0.00636328
ENSOARG00000009887	CHST15	carbohydrate sulfotransferase 15 [Source:HGNC Symbol;Acc:HGNC:18137]	22	42601148	42636827	3.7756	1.71774	2.198	0.00045	0.0152653
ENSOARG00000009888	ZCCHC24	zinc finger CCHC-type containing 24 [Source:HGNC Symbol;Acc:HGNC:26911]	25	34869379	34931939	17.7581	9.72974	1.82514	0.0005	0.0165644
ENSOARG00000009901		Tyrosine-protein kinase SgK223	26	23114561	23152180	8.76813	4.46774	1.96254	0.0003	0.0112562
ENSOARG00000009911	PROM1	prominin 1 [Source:HGNC Symbol;Acc:HGNC:9454]	6	110630025	110755857	2.55788	4.90991	0.520963	0.00195	0.0459351
ENSOARG00000009912	PCP4	Purkinje cell protein 4 [Source:HGNC Symbol;Acc:HGNC:8742]	1	258083945	258118697	518.027	200.128	2.58848	0.0001	0.00463958
ENSOARG00000009963		serum amyloid A protein-like (LOC101121216)	21	25823134	25829605	20.8154	7.40137	2.81237	5e-05	0.00262745
ENSOARG00000009964	TRPC4	transient receptor potential cation channel subfamily C member 4 [Source:HGNC Symbol;Acc:HGNC:12336]	10	24289442	24435384	1.27488	0.242407	5.25925	5e-05	0.00262745
ENSOARG00000009978	FBXO32	F-box protein 32 [Source:HGNC Symbol;Acc:HGNC:16731]	9	29178569	29210013	22.1615	9.68672	2.28782	5e-05	0.00262745
ENSOARG00000009983	FOSB	FosB proto-oncogene, AP-1 transcription factor subunit [Source:HGNC Symbol;Acc:HGNC:3797]	14	52143114	52147300	4.53233	0.490233	9.24526	5e-05	0.00262745
ENSOARG00000009990	SYNM	synemin	18	6726371	6750105	79.1292	26.5658	2.97861	5e-05	0.00262745
ENSOARG00000009992	AKR7A2	aldo-keto reductase family 7 member A2	2	246213576	246216518	19.7305	37.0712	0.532233	0.00025	0.00967334
ENSOARG00000009995	MPZ	myelin protein zero [Source:HGNC Symbol;Acc:HGNC:7225]	1	110829042	110833342	3.44855	1.5265	2.25912	0.0012	0.0321694
ENSOARG00000009999	JUN	Jun proto-oncogene, AP-1 transcription factor subunit [Source:HGNC Symbol;Acc:HGNC:6204]	1	33248219	33249157	118.876	58.9677	2.01595	5e-05	0.00262745
ENSOARG00000010000	ASGR2	asialoglycoprotein receptor 2 [Source:HGNC Symbol;Acc:HGNC:743]	11	26480695	26491111	2.36	0.83931	2.81183	0.0014	0.0362554
ENSOARG00000010002	ADAMDEC1	ADAM like decysin 1 [Source:HGNC Symbol;Acc:HGNC:16299]	2	41100092	41122563	38.5556	18.2398	2.11382	5e-05	0.00262745
ENSOARG00000010042	STC1	stanniocalcin 1 [Source:HGNC Symbol;Acc:HGNC:11373]	2	41704775	41716665	5.60355	2.46434	2.27385	5e-05	0.00262745
ENSOARG00000010070	FCGR3A	Fc fragment of IgG, low affinity IIIa, receptor (CD16a)	1	111039478	111049403	11.3704	6.33042	1.79615	0.00135	0.0353301
ENSOARG00000010088	VIT	vitrin [Source:HGNC Symbol;Acc:HGNC:12697]	3	87151080	87244039	0.742025	0.249542	2.97355	0.001	0.0281406
ENSOARG00000010176	MAT1A	methionine adenosyltransferase 1A [Source:HGNC Symbol;Acc:HGNC:6903]	25	35298046	35314076	1.63214	4.8734	0.334908	5e-05	0.00262745
ENSOARG00000010184	AK4	adenylate kinase 4 [Source:HGNC Symbol;Acc:HGNC:363]	1	40353308	40441416	1.33834	0.616539	2.17073	0.0018	0.0436472
ENSOARG00000010189	FAM3B	family with sequence similarity 3 member B [Source:HGNC Symbol;Acc:HGNC:1253]	1	259629618	259678060	16.7835	2.89527	5.79687	5e-05	0.00262745
ENSOARG00000010206	MCTP2	multiple C2 and transmembrane domain containing 2 [Source:HGNC Symbol;Acc:HGNC:25636]	18	11749418	11953144	6.11367	1.5042	4.0644	5e-05	0.00262745
ENSOARG00000010213	MYOM1	myomesin 1 [Source:HGNC Symbol;Acc:HGNC:7613]	23	37599839	37713875	4.07615	1.27616	3.19407	5e-05	0.00262745
ENSOARG00000010215	RGMA	repulsive guidance molecule family member a [Source:HGNC Symbol;Acc:HGNC:30308]	18	13169759	13195827	6.3964	2.55129	2.50712	0.00025	0.00967334
ENSOARG00000010231	MX2	interferon-induced GTP-binding protein Mx2 [Source:RefSeq peptide;Acc:NP_001072120]	1	259688071	259716801	49.4416	2.53822	19.4788	5e-05	0.00262745
ENSOARG00000010272	DUSP4	dual specificity phosphatase 4 [Source:HGNC Symbol;Acc:HGNC:3070]	26	24368527	24381810	10.7755	6.13387	1.75672	0.001	0.0281406
ENSOARG00000010283	MX1	interferon-induced GTP-binding protein Mx1 [Source:RefSeq peptide;Acc:NP_001009753]	1	259737321	259762804	107.304	11.428	9.38957	5e-05	0.00262745
ENSOARG00000010288	MAP1A	microtubule associated protein 1A [Source:HGNC Symbol;Acc:HGNC:6835]	18	54218879	54238234	5.1409	1.61282	3.18752	5e-05	0.00262745
ENSOARG00000010352	CCND2	G1/S-specific cyclin-D2 [Source:RefSeq peptide;Acc:NP_001120762]	3	209738382	209761224	22.6656	11.2251	2.01919	5e-05	0.00262745
ENSOARG00000010444	CHRDL2	chordin like 2 [Source:HGNC Symbol;Acc:HGNC:24168]	15	52188995	52223521	30.4763	7.35631	4.14288	5e-05	0.00262745
ENSOARG00000010473	EPB41L3	erythrocyte membrane protein band 4.1 like 3 [Source:HGNC Symbol;Acc:HGNC:3380]	23	39202855	39292210	7.96822	3.63665	2.19109	0.00035	0.0125386
ENSOARG00000010493	ATF3	activating transcription factor 3 [Source:HGNC Symbol;Acc:HGNC:785]	12	69063118	69069280	19.1503	6.71777	2.85069	5e-05	0.00262745
ENSOARG00000010511	ANKRD24	ankyrin repeat domain 24 [Source:HGNC Symbol;Acc:HGNC:29424]	5	17395016	17411466	3.32676	6.65458	0.49992	0.00145	0.0371616
ENSOARG00000010528	SLCO3A1	solute carrier organic anion transporter family member 3A1 [Source:HGNC Symbol;Acc:HGNC:10952]	18	14026499	14115373	5.32559	1.52542	3.49123	5e-05	0.00262745
ENSOARG00000010572		novel gene	20	27133729	27141475	318.981	80.0296	3.98579	5e-05	0.00262745
ENSOARG00000010574	WFDC1	WAP four-disulfide core domain 1 [Source:HGNC Symbol;Acc:HGNC:15466]	14	10035665	10060907	28.3791	15.6142	1.81752	0.00055	0.01801
ENSOARG00000010655	DACT3	dishevelled binding antagonist of beta catenin 3	14	52852097	52860916	17.4838	9.07025	1.9276	0.00065	0.020279
ENSOARG00000010704	ADRA2A	adrenoceptor alpha 2A [Source:HGNC Symbol;Acc:HGNC:281]	22	30516666	30517993	4.72395	1.07991	4.37439	5e-05	0.00262745
ENSOARG00000010708	IGSF21	immunoglobin superfamily member 21 [Source:HGNC Symbol;Acc:HGNC:28246]	2	247103043	247148035	1.97934	0.289305	6.84171	5e-05	0.00262745
ENSOARG00000010712	KLHL25	kelch like family member 25 [Source:HGNC Symbol;Acc:HGNC:25732]	18	15748957	15785582	2.16193	0.817417	2.64483	5e-05	0.00262745
ENSOARG00000010719	LPL	lipoprotein lipase [Source:HGNC Symbol;Acc:HGNC:6677]	2	45652122	45675906	36.8095	11.9224	3.08742	0.0001	0.00463958
ENSOARG00000010751	SPDEF	SAM pointed domain containing ETS transcription factor [Source:HGNC Symbol;Acc:HGNC:17257]	20	8698682	8705943	6.84985	12.371	0.553702	0.00145	0.0371616
ENSOARG00000010763	MRVI1	murine retrovirus integration site 1 homolog [Source:HGNC Symbol;Acc:HGNC:7237]	15	41580519	41653240	15.9705	7.43061	2.14929	5e-05	0.00262745
ENSOARG00000010784	SLC1A5	solute carrier family 1 member 5 [Source:HGNC Symbol;Acc:HGNC:10943]	14	52938799	52948858	14.6061	25.1961	0.579697	0.0016	0.0401235
ENSOARG00000010810	TRPS1	transcriptional repressor GATA binding 1 [Source:HGNC Symbol;Acc:HGNC:12340]	9	61479981	61752577	1.68554	0.552846	3.04884	5e-05	0.00262745
ENSOARG00000010845	CLDN3	claudin 3 [Source:HGNC Symbol;Acc:HGNC:2045]	24	33431928	33432587	3.78988	0.704025	5.38316	0.0014	0.0362554
ENSOARG00000010944		hemoglobin subunit alpha-1/2 (LOC101108797)	24	154448	155145	25.8901	65.4459	0.395595	5e-05	0.00262745
ENSOARG00000010949	CCDC190	coiled-coil domain containing 190 [Source:HGNC Symbol;Acc:HGNC:28736]	1	112499543	112505423	12.857	4.21417	3.0509	5e-05	0.00262745
ENSOARG00000010964	ISG20	interferon stimulated exonuclease gene 20 [Source:HGNC Symbol;Acc:HGNC:6130]	18	18789099	18805714	11.1538	1.027	10.8606	5e-05	0.00262745
ENSOARG00000010985	TUSC5	tumor suppressor candidate 5 [Source:HGNC Symbol;Acc:HGNC:29592]	11	21229125	21240170	7.24096	1.16685	6.20556	5e-05	0.00262745
ENSOARG00000011014	RGS4	regulator of G-protein signaling 4 [Source:HGNC Symbol;Acc:HGNC:10000]	1	112790132	112800145	1.71413	0.506053	3.38725	5e-05	0.00262745
ENSOARG00000011051	CRISPLD2	cysteine rich secretory protein LCCL domain containing 2 [Source:HGNC Symbol;Acc:HGNC:25248]	14	10472790	10513097	5.50603	2.40391	2.29045	0.0005	0.0165644
ENSOARG00000011167	CMTR2	cap methyltransferase 2 [Source:HGNC Symbol;Acc:HGNC:25635]	14	39058971	39061262	6.64961	3.47261	1.91487	0.0012	0.0321694
ENSOARG00000011293	RGS11	regulator of G-protein signaling 11 [Source:HGNC Symbol;Acc:HGNC:9993]	24	220472	226807	1.85601	4.81187	0.385715	0.00215	0.0492982
ENSOARG00000011322	SFRP5	secreted frizzled related protein 5	22	18137028	18141557	15.2495	4.70765	3.2393	5e-05	0.00262745
ENSOARG00000011328	VIM	vimentin [Source:HGNC Symbol;Acc:HGNC:12692]	13	30747528	30755046	492.827	199.645	2.46852	0.00015	0.00636328
ENSOARG00000011329	TMEM59L	transmembrane protein 59 like [Source:HGNC Symbol;Acc:HGNC:13237]	5	4348025	4353722	4.13977	1.35962	3.0448	5e-05	0.00262745
ENSOARG00000011335	ESRRG	estrogen related receptor gamma [Source:HGNC Symbol;Acc:HGNC:3474]	12	18028459	18270543	14.3168	28.273	0.506377	0.00055	0.01801
ENSOARG00000011372	BATF2	basic leucine zipper ATF-like transcription factor 2 [Source:HGNC Symbol;Acc:HGNC:25163]	21	42526284	42531851	2.231	0.485491	4.59535	5e-05	0.00262745
ENSOARG00000011391	EHD2	EH domain containing 2 [Source:HGNC Symbol;Acc:HGNC:3243]	14	53684814	53699975	30.5434	11.4376	2.67044	5e-05	0.00262745
ENSOARG00000011394	PPP1R1B	protein phosphatase 1 regulatory inhibitor subunit 1B [Source:HGNC Symbol;Acc:HGNC:9287]	11	39576118	39583399	12.9697	2.47735	5.23531	5e-05	0.00262745
ENSOARG00000011433	CRLF1	cytokine receptor like factor 1 [Source:HGNC Symbol;Acc:HGNC:2364]	5	4363800	4370867	1.48505	0.214132	6.93521	5e-05	0.00262745
ENSOARG00000011445	CDR2L	cerebellar degeneration related protein 2 like [Source:HGNC Symbol;Acc:HGNC:29999]	11	55431634	55441789	5.84015	2.56982	2.27259	5e-05	0.00262745
ENSOARG00000011448	SLC2A4	solute carrier family 2 member 4 [Source:HGNC Symbol;Acc:HGNC:11009]	11	26615572	26620086	7.11175	3.27687	2.17029	0.00025	0.00967334
ENSOARG00000011469	FRMD5	FERM domain containing 5 [Source:HGNC Symbol;Acc:HGNC:28214]	18	54453052	54494774	0.906059	2.40878	0.376149	0.00195	0.0459351
ENSOARG00000011544	ARHGDIG	Rho GDP dissociation inhibitor gamma [Source:HGNC Symbol;Acc:HGNC:680]	24	230288	232335	9.65936	20.7673	0.465124	0.00085	0.0250213
ENSOARG00000011577	PDIA2	protein disulfide isomerase family A member 2 [Source:HGNC Symbol;Acc:HGNC:14180]	24	232718	235731	19.747	75.7208	0.260787	5e-05	0.00262745
ENSOARG00000011584	F2RL1	F2R like trypsin receptor 1 [Source:HGNC Symbol;Acc:HGNC:3538]	7	7839773	7840879	11.3277	4.46844	2.53505	5e-05	0.00262745
ENSOARG00000011638	TNFRSF21	TNF receptor superfamily member 21 [Source:HGNC Symbol;Acc:HGNC:13469]	20	20461708	20508649	20.0219	11.6482	1.71888	0.0009	0.0259156
ENSOARG00000011702	CLIP2	CAP-Gly domain containing linker protein 2 [Source:HGNC Symbol;Acc:HGNC:2586]	24	32977764	33028583	2.54258	1.24685	2.0392	0.0006	0.0192029
ENSOARG00000011709	PLIN1	perilipin 1 [Source:HGNC Symbol;Acc:HGNC:9076]	18	20192837	20204324	19.3276	2.83693	6.81286	5e-05	0.00262745
ENSOARG00000011753	ADGRF4	adhesion G protein-coupled receptor F4 [Source:HGNC Symbol;Acc:HGNC:19011]	20	20802466	20828101	1.44198	0.494303	2.9172	0.0009	0.0259156
ENSOARG00000011768	CYFIP2	cytoplasmic FMR1 interacting protein 2 [Source:HGNC Symbol;Acc:HGNC:13760]	5	66266758	66376783	2.4491	1.01463	2.41379	0.0004	0.0139025
ENSOARG00000011783		novel gene	18	20294938	20300982	0.560193	1.85553	0.301905	0.0001	0.00463958
ENSOARG00000011785	PPARD	peroxisome proliferator activated receptor delta [Source:HGNC Symbol;Acc:HGNC:9235]	20	9408372	9492510	29.6223	16.3304	1.81394	0.00065	0.020279
ENSOARG00000011803	MEDAG	mesenteric estrogen dependent adipogenesis [Source:HGNC Symbol;Acc:HGNC:25926]	10	30250695	30265933	15.6459	8.8641	1.76509	0.0021	0.0483757
ENSOARG00000011815	C1QTNF3	C1q and tumor necrosis factor related protein 3	16	39646080	39676492	12.051	1.63759	7.35898	5e-05	0.00262745
ENSOARG00000011817	ATP2B2	ATPase plasma membrane Ca2+ transporting 2 [Source:HGNC Symbol;Acc:HGNC:815]	19	54258120	54376226	1.50007	0.345108	4.34667	5e-05	0.00262745
ENSOARG00000011838	CAP2	CAP, adenylate cyclase-associated protein, 2 (yeast) [Source:HGNC Symbol;Acc:HGNC:20039]	20	38786314	38931603	13.7377	5.70557	2.40777	5e-05	0.00262745
ENSOARG00000011839	TMC5	transmembrane channel like 5 [Source:HGNC Symbol;Acc:HGNC:22999]	24	16976908	17040297	6.10916	2.44078	2.50295	0.0011	0.030183
ENSOARG00000011904	CA9	carbonic anhydrase 9 [Source:HGNC Symbol;Acc:HGNC:1383]	2	52546134	52551851	155.42	339.183	0.458219	5e-05	0.00262745
ENSOARG00000011940	RBM24	RNA binding motif protein 24 [Source:HGNC Symbol;Acc:HGNC:21539]	20	38980462	38990419	4.81776	1.68166	2.86488	5e-05	0.00262745
ENSOARG00000011991	DUSP27	dual specificity phosphatase 27 (putative) [Source:HGNC Symbol;Acc:HGNC:25034]	1	117282582	117349091	1.9302	0.611178	3.15816	5e-05	0.00262745
ENSOARG00000012075	CDON	cell adhesion associated, oncogene regulated [Source:HGNC Symbol;Acc:HGNC:17104]	21	28564272	28659817	2.0213	0.920053	2.19694	0.00035	0.0125386
ENSOARG00000012126	TEAD3	TEA domain transcription factor 3 [Source:HGNC Symbol;Acc:HGNC:11716]	20	9551273	9570868	20.0038	11.0896	1.80383	0.0001	0.00463958
ENSOARG00000012184	GPC3	glypican 3 [Source:HGNC Symbol;Acc:HGNC:4451]	X	95757542	96207020	7.79523	3.98343	1.95691	0.0021	0.0483757
ENSOARG00000012187	FGF21	fibroblast growth factor 21 [Source:HGNC Symbol;Acc:HGNC:3678]	14	54418512	54419936	0.412647	3.32543	0.124088	0.0001	0.00463958
ENSOARG00000012189	DGAT2	diacylglycerol O-acyltransferase 2 [Source:HGNC Symbol;Acc:HGNC:16940]	15	53337912	53356145	32.7226	19.8759	1.64635	0.00205	0.0477233
ENSOARG00000012228	DNAJB5	DnaJ heat shock protein family (Hsp40) member B5 [Source:HGNC Symbol;Acc:HGNC:14887]	2	53138867	53146827	9.33547	4.48153	2.0831	0.00015	0.00636328
ENSOARG00000012236	RNF150	ring finger protein 150 [Source:HGNC Symbol;Acc:HGNC:23138]	17	16327634	16604337	1.55278	0.777532	1.99706	0.0008	0.0240498
ENSOARG00000012239	PHF24	PHD finger protein 24 [Source:HGNC Symbol;Acc:HGNC:29180]	2	53159612	53165463	4.11546	1.14174	3.60455	5e-05	0.00262745
ENSOARG00000012354	PSAT1	phosphoserine aminotransferase 1 [Source:HGNC Symbol;Acc:HGNC:19129]	2	58082457	58109069	9.39806	36.7427	0.25578	5e-05	0.00262745
ENSOARG00000012358	PDZD2	PDZ domain containing 2 [Source:HGNC Symbol;Acc:HGNC:18486]	16	41372217	41474761	5.6221	2.48269	2.26452	0.0006	0.0192029
ENSOARG00000012400	EPHA2	EPH receptor A2 [Source:HGNC Symbol;Acc:HGNC:3386]	2	248796884	248820549	16.6134	8.28324	2.00566	0.0002	0.00811926
ENSOARG00000012408	PARP12	poly(ADP-ribose) polymerase family member 12 [Source:HGNC Symbol;Acc:HGNC:21919]	4	103243956	103287653	16.0452	5.90052	2.71929	5e-05	0.00262745
ENSOARG00000012414	CLPS	colipase [Source:HGNC Symbol;Acc:HGNC:2085]	20	9892040	9894286	0	4.97459	0	5e-05	0.00262745
ENSOARG00000012440	GDF15	growth differentiation factor 15 [Source:HGNC Symbol;Acc:HGNC:30142]	5	4547446	4549425	0.543595	2.83804	0.191539	0.00025	0.00967334
ENSOARG00000012454	MYO1C	myosin IC [Source:HGNC Symbol;Acc:HGNC:7597]	11	22216134	22242979	32.4992	18.3024	1.77568	0.00025	0.00967334
ENSOARG00000012484	PRUNE2	prune homolog 2 [Source:HGNC Symbol;Acc:HGNC:25209]	2	59415552	59648297	4.35445	1.35518	3.21319	5e-05	0.00262745
ENSOARG00000012500	ZNFX1	zinc finger NFX1-type containing 1 [Source:HGNC Symbol;Acc:HGNC:29271]	13	76932129	76958353	13.2843	4.22227	3.14625	5e-05	0.00262745
ENSOARG00000012515	PCSK5	proprotein convertase subtilisin/kexin type 5 [Source:HGNC Symbol;Acc:HGNC:8747]	2	59899679	60402674	2.07635	1.04887	1.97961	0.0019	0.0452959
ENSOARG00000012521	ANGPTL2	angiopoietin like 2 [Source:HGNC Symbol;Acc:HGNC:490]	3	8961593	8983132	18.4828	7.15503	2.58319	0.0009	0.0259156
ENSOARG00000012560	SCTR	secretin receptor [Source:HGNC Symbol;Acc:HGNC:10608]	2	183725763	183798694	16.7698	42.3499	0.395982	5e-05	0.00262745
ENSOARG00000012672	ANXA1	annexin A1 [Source:HGNC Symbol;Acc:HGNC:533]	2	62999570	63011634	322.125	155.297	2.07425	5e-05	0.00262745
ENSOARG00000012699	WASF3	WAS protein family member 3 [Source:HGNC Symbol;Acc:HGNC:12734]	10	33148727	33186043	4.31665	2.06137	2.09407	0.00015	0.00636328
ENSOARG00000012715	PTGIS	prostaglandin I2 synthase [Source:HGNC Symbol;Acc:HGNC:9603]	13	77175674	77209875	11.6504	4.33755	2.68594	5e-05	0.00262745
ENSOARG00000012717	CLGN	calmegin [Source:HGNC Symbol;Acc:HGNC:2060]	17	16966513	16999276	6.72804	3.27567	2.05394	0.0002	0.00811926
ENSOARG00000012724	FLNB	filamin B [Source:HGNC Symbol;Acc:HGNC:3755]	19	43152605	43292791	61.795	31.3252	1.97269	0.00065	0.020279
ENSOARG00000012768	IL15RA	interleukin 15 receptor subunit alpha [Source:HGNC Symbol;Acc:HGNC:5978]	13	10429562	10448119	2.54461	1.01748	2.50089	0.00095	0.0270409
ENSOARG00000012778	FURIN	furin, paired basic amino acid cleaving enzyme [Source:HGNC Symbol;Acc:HGNC:8568]	18	20886453	20896498	21.2965	12.4671	1.70822	0.0011	0.030183
ENSOARG00000012817	AP1S2	adaptor related protein complex 1 sigma 2 subunit [Source:HGNC Symbol;Acc:HGNC:560]	X	13260997	13286525	26.9472	15.8623	1.69882	0.002	0.0467792
ENSOARG00000012839	PM20D2	peptidase M20 domain containing 2 [Source:HGNC Symbol;Acc:HGNC:21408]	8	48106421	48119621	2.02396	4.74884	0.426201	5e-05	0.00262745
ENSOARG00000012880	COL6A2	collagen type VI alpha 2 chain [Source:HGNC Symbol;Acc:HGNC:2212]	1	263959138	263975267	46.5244	26.5367	1.75321	0.00055	0.01801
ENSOARG00000012921	ACSM1	acyl-CoA synthetase medium-chain family member 1 [Source:HGNC Symbol;Acc:HGNC:18049]	24	18189038	18245264	3.69069	0.430681	8.56943	5e-05	0.00262745
ENSOARG00000012923	TACR1	tachykinin receptor 1 [Source:HGNC Symbol;Acc:HGNC:11526]	3	96753570	96922228	1.79491	0.531736	3.37557	5e-05	0.00262745
ENSOARG00000012933	MAMDC2	MAM domain containing 2 [Source:HGNC Symbol;Acc:HGNC:23673]	2	65934114	66027974	7.22783	3.3376	2.16558	0.0001	0.00463958
ENSOARG00000013025	SLC43A2	solute carrier family 43 member 2 [Source:HGNC Symbol;Acc:HGNC:23087]	11	22314634	22352250	4.49368	1.37047	3.27893	5e-05	0.00262745
ENSOARG00000013062	SETD7	SET domain containing lysine methyltransferase 7 [Source:HGNC Symbol;Acc:HGNC:30412]	17	17831130	17877926	9.70017	4.49541	2.15779	5e-05	0.00262745
ENSOARG00000013099	FBXL7	F-box and leucine rich repeat protein 7 [Source:HGNC Symbol;Acc:HGNC:13604]	16	57116275	57127160	4.46844	2.21027	2.02167	0.0005	0.0165644
ENSOARG00000013106	PGM5	phosphoglucomutase 5 [Source:HGNC Symbol;Acc:HGNC:8908]	2	67717013	67921695	63.6275	35.2461	1.80524	0.0016	0.0401235
ENSOARG00000013149	HIST2H2BE	histone cluster 2 H2B family member e [Source:HGNC Symbol;Acc:HGNC:4760]	1	98904899	98905279	49.7328	29.4432	1.68911	0.0017	0.041785
ENSOARG00000013198	UCHL1	ubiquitin C-terminal hydrolase L1 [Source:HGNC Symbol;Acc:HGNC:12513]	6	60099985	60111824	28.6582	11.0419	2.5954	5e-05	0.00262745
ENSOARG00000013236	UQCRQ	ubiquinol-cytochrome c reductase complex III subunit VII [Source:HGNC Symbol;Acc:HGNC:29594]	5	41845444	41846327	561.907	967.363	0.580865	0.0011	0.030183
ENSOARG00000013366	TNFRSF19	TNF receptor superfamily member 19 [Source:HGNC Symbol;Acc:HGNC:11915]	10	34607350	34679312	1.66268	3.39917	0.489143	0.0014	0.0362554
ENSOARG00000013398	BANK1	B-cell scaffold protein with ankyrin repeats 1 [Source:HGNC Symbol;Acc:HGNC:18233]	6	22793951	23073469	3.4712	0.92788	3.741	5e-05	0.00262745
ENSOARG00000013421	IFI44L	interferon induced protein 44 like [Source:HGNC Symbol;Acc:HGNC:17817]	1	54450661	54466479	12.5921	2.53245	4.9723	5e-05	0.00262745
ENSOARG00000013440	IFI44	interferon induced protein 44 [Source:HGNC Symbol;Acc:HGNC:16938]	1	54477133	54495155	15.7944	3.24057	4.87396	5e-05	0.00262745
ENSOARG00000013453	FGF9	fibroblast growth factor 9 [Source:HGNC Symbol;Acc:HGNC:3687]	10	35583842	35609414	2.76727	5.22307	0.529817	0.0017	0.041785
ENSOARG00000013491	GRIA3	glutamate ionotropic receptor AMPA type subunit 3 [Source:HGNC Symbol;Acc:HGNC:4573]	X	101583450	101886914	34.181	4.03805	8.46473	5e-05	0.00262745
ENSOARG00000013509	CD274	CD274 molecule [Source:HGNC Symbol;Acc:HGNC:17635]	2	73044621	73061206	1.44184	0.370274	3.89398	5e-05	0.00262745
ENSOARG00000013528	RAI2	retinoic acid induced 2 [Source:HGNC Symbol;Acc:HGNC:9835]	X	15253517	15255345	6.81709	2.82301	2.41483	0.0002	0.00811926
ENSOARG00000013534	MYOC	myocilin [Source:HGNC Symbol;Acc:HGNC:7610]	12	37251701	37265327	29.0907	7.21289	4.03315	5e-05	0.00262745
ENSOARG00000013535	ITIH5	inter-alpha-trypsin inhibitor heavy chain family member 5 [Source:HGNC Symbol;Acc:HGNC:21449]	13	11718823	11807823	7.41174	3.80513	1.94783	0.0001	0.00463958
ENSOARG00000013562	SCUBE2	signal peptide, CUB domain and EGF like domain containing 2 [Source:HGNC Symbol;Acc:HGNC:30425]	15	43056198	43124714	8.06445	2.90971	2.77156	5e-05	0.00262745
ENSOARG00000013610	MYO7A	myosin VIIA [Source:HGNC Symbol;Acc:HGNC:7606]	15	54663091	54763527	1.67509	0.556398	3.0106	0.00085	0.0250213
ENSOARG00000013611	JAM3	junctional adhesion molecule 3 [Source:HGNC Symbol;Acc:HGNC:15532]	21	32204737	32236309	11.4291	6.62676	1.72469	0.00105	0.0291338
ENSOARG00000013625	PRKG1	protein kinase, cGMP-dependent, type I [Source:HGNC Symbol;Acc:HGNC:9414]	22	6721273	7267215	3.64118	1.90032	1.91609	0.0012	0.0321694
ENSOARG00000013636	CDKN1A	cyclin-dependent kinase inhibitor 1 [Source:RefSeq peptide;Acc:NP_001155352]	20	10678753	10680684	50.1915	27.8826	1.8001	0.0017	0.041785
ENSOARG00000013649	VOPP1	vesicular, overexpressed in cancer, prosurvival protein 1 [Source:HGNC Symbol;Acc:HGNC:34518]	19	516108	559555	3.61806	1.67919	2.15465	0.0011	0.030183
ENSOARG00000013782	ALB	serum albumin precursor [Source:RefSeq peptide;Acc:NP_001009376]	6	88136611	88159187	23.9107	52.2802	0.457357	0.00025	0.00967334
ENSOARG00000013819	GRB10	growth factor receptor bound protein 10 [Source:HGNC Symbol;Acc:HGNC:4564]	4	5227204	5293504	20.5719	37.4291	0.549623	0.00025	0.00967334
ENSOARG00000013833	SSC4D	scavenger receptor cysteine rich family member with 4 domains [Source:HGNC Symbol;Acc:HGNC:14461]	24	34325067	34335720	0.313475	1.432	0.218907	0.0011	0.030183
ENSOARG00000013856		BOLA class I histocompatibility antigen, alpha chain BL3-7-like (LOC101107908)	20	27544969	27577813	44.3484	25.0105	1.77319	0.0017	0.041785
ENSOARG00000013892	NEURL3	neuralized E3 ubiquitin protein ligase 3 [Source:HGNC Symbol;Acc:HGNC:25162]	3	103877672	103880192	22.2219	11.6182	1.91268	0.00215	0.0492982
ENSOARG00000013903	STAT4	signal transducer and activator of transcription 4 [Source:HGNC Symbol;Acc:HGNC:11365]	2	192154022	192352057	53.0651	22.1849	2.39195	5e-05	0.00262745
ENSOARG00000013971	ZEB1	zinc finger E-box binding homeobox 1 [Source:HGNC Symbol;Acc:HGNC:11642]	13	32852085	33050412	5.17845	2.8218	1.83516	0.00065	0.020279
ENSOARG00000014086	MCOLN2	mucolipin 2 [Source:HGNC Symbol;Acc:HGNC:13357]	1	61332244	61400180	2.006	0.86127	2.32912	0.002	0.0467792
ENSOARG00000014103	NOCT	nocturnin [Source:HGNC Symbol;Acc:HGNC:14254]	17	18236205	18254301	4.95495	2.14654	2.30834	0.00035	0.0125386
ENSOARG00000014116	PTGS1	prostaglandin G/H synthase 1 precursor [Source:RefSeq peptide;Acc:NP_001009476]	3	13385238	13402913	48.858	25.9109	1.88562	0.0014	0.0362554
ENSOARG00000014133	ADAMTSL1	ADAMTS like 1 [Source:HGNC Symbol;Acc:HGNC:14632]	2	86407235	86900674	0.950214	0.309081	3.07432	5e-05	0.00262745
ENSOARG00000014168	ASB2	ankyrin repeat and SOCS box containing 2 [Source:HGNC Symbol;Acc:HGNC:16012]	18	57433067	57466054	10.3951	2.9844	3.48315	5e-05	0.00262745
ENSOARG00000014183	SDPR	serum deprivation response [Source:HGNC Symbol;Acc:HGNC:10690]	2	193088535	193102584	26.3694	12.6937	2.07736	5e-05	0.00262745
ENSOARG00000014198	GCAT	glycine C-acetyltransferase [Source:HGNC Symbol;Acc:HGNC:4188]	3	213606952	213613697	24.0147	49.4131	0.485999	0.0009	0.0259156
ENSOARG00000014226	MALL	mal, T-cell differentiation protein like [Source:HGNC Symbol;Acc:HGNC:6818]	3	104587408	104619322	33.8076	19.2262	1.75841	0.00045	0.0152653
ENSOARG00000014232	SERPINF1	serpin family F member 1 [Source:HGNC Symbol;Acc:HGNC:8824]	11	22471286	22478665	17.2042	6.37254	2.69974	5e-05	0.00262745
ENSOARG00000014240	CTGF	connective tissue growth factor [Source:HGNC Symbol;Acc:HGNC:2500]	8	57077576	57079077	16.8034	7.52724	2.23235	5e-05	0.00262745
ENSOARG00000014336	CYR61	cysteine rich angiogenic inducer 61 [Source:HGNC Symbol;Acc:HGNC:2654]	1	62004819	62007353	12.2367	4.98012	2.45711	5e-05	0.00262745
ENSOARG00000014369	SVIL	supervillin [Source:HGNC Symbol;Acc:HGNC:11480]	13	33648068	33761883	15.5846	7.81473	1.99426	5e-05	0.00262745
ENSOARG00000014375		interferon alpha-inducible protein 27-like protein 2 (LOC101116867)	18	57586531	57594025	161.913	27.9265	5.79783	5e-05	0.00262745
ENSOARG00000014409	PFN1	profilin 1 [Source:HGNC Symbol;Acc:HGNC:8881]	5	60728032	60728412	322.249	193.58	1.66468	0.0018	0.0436472
ENSOARG00000014486	VNN2	vanin 2	8	57937815	57962047	6.53021	1.84825	3.53319	5e-05	0.00262745
ENSOARG00000014490		interferon alpha-inducible protein 27-like protein 2B (LOC105603225)	18	57649813	57654461	175.113	46.2602	3.78539	5e-05	0.00262745
ENSOARG00000014563	ANKS4B	ankyrin repeat and sterile alpha motif domain containing 4B [Source:HGNC Symbol;Acc:HGNC:26795]	24	19017948	19028504	14.0634	6.80329	2.06715	0.00025	0.00967334
ENSOARG00000014636	CMPK2	cytidine/uridine monophosphate kinase 2	3	16573128	16590905	19.1954	3.90656	4.91363	5e-05	0.00262745
ENSOARG00000014639		novel gene	24	938134	942423	4.50759	2.08145	2.1656	0.0006	0.0192029
ENSOARG00000014648	RSAD2	radical S-adenosyl methionine domain containing 2 [Source:HGNC Symbol;Acc:HGNC:30908]	3	16603323	16619665	58.7076	4.51276	13.0092	5e-05	0.00262745
ENSOARG00000014651	MOB3B	MOB kinase activator 3B [Source:HGNC Symbol;Acc:HGNC:23825]	2	94934882	95077788	4.92036	2.0243	2.43065	0.00015	0.00636328
ENSOARG00000014717	KIAA1462	KIAA1462 [Source:HGNC Symbol;Acc:HGNC:29283]	13	34112501	34134030	1.51263	0.74353	2.03439	0.0019	0.0452959
ENSOARG00000014723	CXCL14	C-X-C motif chemokine ligand 14 [Source:HGNC Symbol;Acc:HGNC:10640]	5	44436779	44440881	192.472	83.0192	2.3184	5e-05	0.00262745
ENSOARG00000014738	MTTP	microsomal triglyceride transfer protein [Source:HGNC Symbol;Acc:HGNC:7467]	6	25085455	25138373	3.87761	1.19731	3.2386	5e-05	0.00262745
ENSOARG00000014766	PF4	platelet factor 4	6	88584559	88585388	17.295	4.84824	3.56727	5e-05	0.00262745
ENSOARG00000014774	SOX10	SRY-box 10 [Source:HGNC Symbol;Acc:HGNC:11190]	3	213746459	213756298	1.50805	0.62345	2.41888	0.00035	0.0125386
ENSOARG00000014800	IFIT3	interferon induced protein with tetratricopeptide repeats 3 [Source:HGNC Symbol;Acc:HGNC:5411]	22	10793261	10794709	81.0013	7.80407	10.3794	5e-05	0.00262745
ENSOARG00000014805		novel gene	21	40097835	40099723	51.4998	154.009	0.334395	0.0001	0.00463958
ENSOARG00000014815	IFIT5	interferon induced protein with tetratricopeptide repeats 5 [Source:HGNC Symbol;Acc:HGNC:13328]	22	10834532	10835980	24.3739	11.0618	2.20343	5e-05	0.00262745
ENSOARG00000014902	GSTA1	glutathione S-transferase A1-like (LOC101106720)	20	24932493	24946529	11.0695	31.2068	0.354714	5e-05	0.00262745
ENSOARG00000014980	MGAM2	maltase-glucoamylase 2 (putative) [Source:HGNC Symbol;Acc:HGNC:28101]	4	105071304	105169982	8.41348	1.02331	8.22183	5e-05	0.00262745
ENSOARG00000015019	B3GNT3	UDP-GlcNAc:betaGal beta-1,3-N-acetylglucosaminyltransferase 3 [Source:HGNC Symbol;Acc:HGNC:13528]	5	5072823	5079507	6.4772	1.64139	3.94617	5e-05	0.00262745
ENSOARG00000015034		novel gene	17	71176118	71188389	28.8452	14.4964	1.98982	0.00045	0.0152653
ENSOARG00000015052	AREG	amphiregulin [Source:HGNC Symbol;Acc:HGNC:651]	6	89053717	89061196	25.295	5.69448	4.44202	5e-05	0.00262745
ENSOARG00000015072	GBP1	guanylate-binding protein 1-like (LOC101119517)	1	65625202	65634761	8.76209	1.69218	5.17799	0.0001	0.00463958
ENSOARG00000015078	IRF1	interferon regulatory factor 1 [Source:HGNC Symbol;Acc:HGNC:6116]	5	19485039	19491419	59.8101	24.7516	2.41641	5e-05	0.00262745
ENSOARG00000015081	TGFBI	transforming growth factor beta induced [Source:HGNC Symbol;Acc:HGNC:11771]	5	44831112	44859061	39.808	13.1499	3.02725	0.00015	0.00636328
ENSOARG00000015164	CAND2	cullin associated and neddylation dissociated 2 (putative) [Source:HGNC Symbol;Acc:HGNC:30689]	19	56207376	56231047	1.55101	0.620938	2.49785	0.00015	0.00636328
ENSOARG00000015169	IFIT2	interferon induced protein with tetratricopeptide repeats 2 [Source:HGNC Symbol;Acc:HGNC:5409]	22	10770400	10776591	11.1826	1.57189	7.11411	5e-05	0.00262745
ENSOARG00000015177	IFIT1	interferon induced protein with tetratricopeptide repeats 1 [Source:HGNC Symbol;Acc:HGNC:5407]	22	10811884	10820333	45.3333	3.91465	11.5804	5e-05	0.00262745
ENSOARG00000015179	C11orf24	chromosome 11 open reading frame 24 [Source:HGNC Symbol;Acc:HGNC:1174]	21	45039215	45047775	12.1985	7.10436	1.71704	0.00145	0.0371616
ENSOARG00000015194	CRYAB	crystallin alpha B [Source:HGNC Symbol;Acc:HGNC:2389]	15	21674873	21677754	86.9073	27.8227	3.12361	5e-05	0.00262745
ENSOARG00000015234	PARM1	prostate androgen-regulated mucin-like protein 1 [Source:HGNC Symbol;Acc:HGNC:24536]	6	89526374	89652510	5.44567	2.38673	2.28164	5e-05	0.00262745
ENSOARG00000015262	SERPINE1	serpin family E member 1 [Source:HGNC Symbol;Acc:HGNC:8583]	24	35490295	35496243	1.77592	0.364995	4.8656	5e-05	0.00262745
ENSOARG00000015297	GBP5	guanylate binding protein 5 [Source:HGNC Symbol;Acc:HGNC:19895]	1	65759197	65768357	6.24805	2.00884	3.11028	5e-05	0.00262745
ENSOARG00000015329	GALNT15	polypeptide N-acetylgalactosaminyltransferase 15 [Source:HGNC Symbol;Acc:HGNC:21531]	1	271248875	271269770	4.7349	1.07984	4.38482	5e-05	0.00262745
ENSOARG00000015352	HAND2	heart and neural crest derivatives expressed 2	2	106085172	106086898	53.7948	17.8374	3.01584	5e-05	0.00262745
ENSOARG00000015360	SCRG1	stimulator of chondrogenesis 1 [Source:HGNC Symbol;Acc:HGNC:17036]	2	106201970	106204689	25.863	9.67848	2.67222	0.0005	0.0165644
ENSOARG00000015414		novel gene	1	65961214	65975788	7.62445	3.0136	2.53001	5e-05	0.00262745
ENSOARG00000015432	GBP6	guanylate binding protein family member 6 (LOC101120875)	1	66005437	66040377	2.97029	1.11032	2.67517	5e-05	0.00262745
ENSOARG00000015493	KRT20	keratin 20 [Source:HGNC Symbol;Acc:HGNC:20412]	11	40637777	40646750	106.524	22.8497	4.66194	5e-05	0.00262745
ENSOARG00000015496	MYOCD	myocardin [Source:HGNC Symbol;Acc:HGNC:16067]	11	30723521	30776139	2.50751	1.06872	2.34627	5e-05	0.00262745
ENSOARG00000015569	PALLD	palladin, cytoskeletal associated protein [Source:HGNC Symbol;Acc:HGNC:17068]	2	110872394	111234930	63.522	32.0901	1.97949	5e-05	0.00262745
ENSOARG00000015605	TRIM26	tripartite motif containing 26 [Source:HGNC Symbol;Acc:HGNC:12962]	20	27829509	27841605	9.02238	5.20686	1.73279	0.00085	0.0250213
ENSOARG00000015624	LRRC10B	leucine rich repeat containing 10B	21	61508800	61511018	2.41038	0.442955	5.44159	0.0001	0.00463958
ENSOARG00000015628	DUSP6	dual specificity phosphatase 6 [Source:HGNC Symbol;Acc:HGNC:3072]	3	125586852	125589854	39.368	21.8368	1.80283	0.00035	0.0125386
ENSOARG00000015656	ICAM1	intercellular adhesion molecule 1	5	12499722	12510842	11.0903	6.28501	1.76456	0.0014	0.0362554
ENSOARG00000015685	DLGAP4	DLG associated protein 4 [Source:HGNC Symbol;Acc:HGNC:24476]	13	65110361	65200627	15.1119	9.11347	1.65819	0.00165	0.0410655
ENSOARG00000015715	KERA	keratocan [Source:HGNC Symbol;Acc:HGNC:6309]	3	127342096	127348559	4.51231	1.6173	2.79003	0.00035	0.0125386
ENSOARG00000015727	LUM	lumican [Source:HGNC Symbol;Acc:HGNC:6724]	3	127384837	127388852	121.63	53.2338	2.28483	0.0001	0.00463958
ENSOARG00000015737	DCN	decorin [Source:HGNC Symbol;Acc:HGNC:2705]	3	127427409	127458485	333.89	175.29	1.90479	0.00095	0.0270409
ENSOARG00000015775	GPT2	glutamic--pyruvic transaminase 2 [Source:HGNC Symbol;Acc:HGNC:18062]	14	14836920	14869026	23.7804	45.8452	0.518711	0.0001	0.00463958
ENSOARG00000015818	LMO7	LIM domain 7 [Source:HGNC Symbol;Acc:HGNC:6646]	10	51139303	51358374	21.6774	12.5905	1.72173	0.00165	0.0410655
ENSOARG00000015830	NUDT4	nudix hydrolase 4 [Source:HGNC Symbol;Acc:HGNC:8051]	3	129564071	129568073	46.3639	28.1884	1.64479	0.0014	0.0362554
ENSOARG00000015847	MYL9	myosin light chain 9 [Source:HGNC Symbol;Acc:HGNC:15754]	13	65216632	65221569	1228.82	497.867	2.46817	0.00035	0.0125386
ENSOARG00000015902	EDN3	endothelin 3 [Source:HGNC Symbol;Acc:HGNC:3178]	13	56388549	56412278	6.14102	2.13035	2.88263	0.0001	0.00463958
ENSOARG00000015954	SPATS2L	spermatogenesis associated serine rich 2 like [Source:HGNC Symbol;Acc:HGNC:24574]	2	201532822	201716739	80.9787	43.7127	1.85252	0.00015	0.00636328
ENSOARG00000015990	BDKRB2	bradykinin receptor B2 [Source:HGNC Symbol;Acc:HGNC:1030]	18	59810127	59814704	2.36579	1.17229	2.01809	0.00135	0.0353301
ENSOARG00000016024	LIMS2	LIM zinc finger domain containing 2 [Source:HGNC Symbol;Acc:HGNC:16084]	2	116729873	116746455	50.952	26.0597	1.9552	5e-05	0.00262745
ENSOARG00000016096	PPP1R1A	protein phosphatase 1 regulatory inhibitor subunit 1A [Source:HGNC Symbol;Acc:HGNC:9286]	3	131849883	131853136	38.9027	74.9063	0.519352	0.0003	0.0112562
ENSOARG00000016144	LPIN1	lipin 1 [Source:HGNC Symbol;Acc:HGNC:13345]	3	20547394	20594606	2.97355	1.17112	2.53907	0.00025	0.00967334
ENSOARG00000016169	TRIM40	tripartite motif containing 40 [Source:HGNC Symbol;Acc:HGNC:18736]	20	27880570	27891982	8.80402	3.34567	2.63147	5e-05	0.00262745
ENSOARG00000016179	GFRA1	GDNF family receptor alpha 1 [Source:HGNC Symbol;Acc:HGNC:4243]	22	35426236	35492671	3.8794	1.86197	2.08349	5e-05	0.00262745
ENSOARG00000016181	ITGA5	integrin subunit alpha 5 [Source:HGNC Symbol;Acc:HGNC:6141]	3	132008455	132021989	17.1916	9.68143	1.77573	0.00105	0.0291338
ENSOARG00000016186	LGALS9	galectin-9 (LOC101102156)	11	18969861	18988041	288.019	107.935	2.66845	0.00015	0.00636328
ENSOARG00000016213	APOBEC3Z1	apolipoprotein B mRNA editing enzyme, catalytic polypeptide-like	3	214514393	214519017	21.1205	8.92772	2.36572	5e-05	0.00262745
ENSOARG00000016257	DQA2	HLA class II histocompatibility antigen, DQ alpha 2 chain precursor [Source:RefSeq peptide;Acc:NP_001295526]	20	25666699	25676792	18.2159	10.3874	1.75365	0.00065	0.020279
ENSOARG00000016399	CDC42EP3	CDC42 effector protein 3 [Source:HGNC Symbol;Acc:HGNC:16943]	3	86336269	86337033	23.3987	10.1999	2.29401	5e-05	0.00262745
ENSOARG00000016476	COL3A1	collagen type III alpha 1 chain [Source:HGNC Symbol;Acc:HGNC:2201]	2	119229422	119270385	123.25	56.841	2.16833	0.00025	0.00967334
ENSOARG00000016486	APBB1IP	amyloid beta precursor protein binding family B member 1 interacting protein [Source:HGNC Symbol;Acc:HGNC:17379]	13	17001124	17079207	3.55178	1.75103	2.02839	0.00195	0.0459351
ENSOARG00000016510		interferon-induced very large GTPase 1-like (LOC101109643)	15	45615655	45753809	9.75119	3.4608	2.81761	5e-05	0.00262745
ENSOARG00000016538	PTCHD1	patched domain containing 1 [Source:HGNC Symbol;Acc:HGNC:26392]	X	20728868	20782289	3.2279	0.918639	3.51379	0.00165	0.0410655
ENSOARG00000016611	CXCL10	C-X-C motif chemokine ligand 10 [Source:HGNC Symbol;Acc:HGNC:10637]	6	90551375	90552865	70.2288	25.3433	2.7711	0.0001	0.00463958
ENSOARG00000016647	KCNK16	potassium two pore domain channel subfamily K member 16 [Source:HGNC Symbol;Acc:HGNC:14464]	20	13215916	13224512	6.1092	2.7709	2.20477	0.00065	0.020279
ENSOARG00000016659	DCHS1	dachsous cadherin-related 1 [Source:HGNC Symbol;Acc:HGNC:13681]	15	45828241	45850611	1.26589	0.703647	1.79904	0.002	0.0467792
ENSOARG00000016664	FGG	fibrinogen gamma chain [Source:HGNC Symbol;Acc:HGNC:3694]	17	2657181	2668293	2.93834	12.36	0.23773	5e-05	0.00262745
ENSOARG00000016709	NR2F1	nuclear receptor subfamily 2 group F member 1 [Source:HGNC Symbol;Acc:HGNC:7975]	5	90397738	90406529	21.1387	10.6594	1.9831	0.00035	0.0125386
ENSOARG00000016722	OAF	out at first homolog [Source:HGNC Symbol;Acc:HGNC:28752]	15	30321523	30324245	14.5558	8.34389	1.74449	0.00115	0.0312948
ENSOARG00000016784	KRT35	keratin, type I cuticular Ha5 [Source:RefSeq peptide;Acc:NP_001108233]	11	41168178	41172256	10.124	3.96338	2.55439	5e-05	0.00262745
ENSOARG00000016787	BST2	bone marrow stromal cell antigen 2 [Source:HGNC Symbol;Acc:HGNC:1119]	5	5467620	5477662	2.65486	0.713336	3.72175	0.0006	0.0192029
ENSOARG00000016790	COL14A1	collagen type XIV alpha 1 chain [Source:HGNC Symbol;Acc:HGNC:2191]	9	93989138	94176815	5.10638	2.68422	1.90237	0.0009	0.0259156
ENSOARG00000016809	NCAM1	neural cell adhesion molecule 1 [Source:HGNC Symbol;Acc:HGNC:7656]	15	23115671	23269282	3.87843	1.9186	2.02149	0.00095	0.0270409
ENSOARG00000016878	SYNPO2	synaptopodin 2 [Source:HGNC Symbol;Acc:HGNC:17732]	6	6405602	6608518	32.4525	11.466	2.83032	5e-05	0.00262745
ENSOARG00000016923	PCSK2	proprotein convertase subtilisin/kexin type 2 [Source:HGNC Symbol;Acc:HGNC:8744]	13	36688760	36978466	7.12323	1.93669	3.67804	0.0001	0.00463958
ENSOARG00000016939		ubiquitin D-like (LOC101113705)	20	28111661	28113771	19.5665	2.30441	8.49089	5e-05	0.00262745
ENSOARG00000016952	ENDOD1	endonuclease domain containing 1 [Source:HGNC Symbol;Acc:HGNC:29129]	15	14822007	14823242	20.5186	10.8421	1.89249	0.0002	0.00811926
ENSOARG00000016976	VGLL3	vestigial like family member 3 [Source:HGNC Symbol;Acc:HGNC:24327]	1	153695792	153719543	2.091	0.858638	2.43525	0.00015	0.00636328
ENSOARG00000017006	UBD	ubiquitin D [Source:HGNC Symbol;Acc:HGNC:18795]	20	28146690	28151449	84.6897	22.3605	3.78747	5e-05	0.00262745
ENSOARG00000017047	ALDH1L2	aldehyde dehydrogenase 1 family member L2 [Source:HGNC Symbol;Acc:HGNC:26777]	3	173626773	173689562	1.43796	6.19715	0.232036	5e-05	0.00262745
ENSOARG00000017116	MRGPRF	MAS related GPR family member F [Source:HGNC Symbol;Acc:HGNC:24828]	21	45637716	45642961	24.4361	11.6223	2.10252	0.0001	0.00463958
ENSOARG00000017189	FBN2	fibrillin 2 [Source:HGNC Symbol;Acc:HGNC:3604]	5	23029256	23264974	1.69643	3.13295	0.54148	0.0003	0.0112562
ENSOARG00000017205	TNFRSF1B	TNF receptor superfamily member 1B [Source:HGNC Symbol;Acc:HGNC:11917]	12	39630985	39663955	10.8467	6.1028	1.77733	0.0005	0.0165644
ENSOARG00000017329	ENAH	enabled homolog (Drosophila) [Source:HGNC Symbol;Acc:HGNC:18271]	12	26691074	26766294	25.6072	13.4735	1.90056	0.00175	0.0426961
ENSOARG00000017399	NPM1	nucleophosmin [Source:HGNC Symbol;Acc:HGNC:7910]	1	160251504	160252442	7.64052	2.90085	2.63389	0.00045	0.0152653
ENSOARG00000017412	GAST	gastrin [Source:HGNC Symbol;Acc:HGNC:4164]	11	41412168	41412628	854.592	9.76262	87.5372	5e-05	0.00262745
ENSOARG00000017418	ZBP1	Z-DNA binding protein 1 [Source:HGNC Symbol;Acc:HGNC:16176]	13	57854973	57864452	14.3794	1.69578	8.47952	5e-05	0.00262745
ENSOARG00000017490	THBS4	thrombospondin 4 [Source:HGNC Symbol;Acc:HGNC:11788]	7	10767492	10811643	72.1219	14.0224	5.14333	5e-05	0.00262745
ENSOARG00000017492	METTL7A	methyltransferase-like protein 7A (LOC101117657)	3	135235966	135246069	13.0247	33.0137	0.394524	0.00025	0.00967334
ENSOARG00000017498	PCK1	phosphoenolpyruvate carboxykinase 1 [Source:HGNC Symbol;Acc:HGNC:8724]	13	57900057	57905307	13.4281	7.1053	1.88987	0.00035	0.0125386
ENSOARG00000017513	ISLR	immunoglobulin superfamily containing leucine rich repeat [Source:HGNC Symbol;Acc:HGNC:6133]	18	33398299	33399573	17.4189	7.14619	2.43751	0.0001	0.00463958
ENSOARG00000017551	SSTR1	somatostatin receptor 1 [Source:HGNC Symbol;Acc:HGNC:11330]	18	47234512	47235684	4.62967	9.62348	0.481081	5e-05	0.00262745
ENSOARG00000017613	SLC12A2	solute carrier family 12 member 2 [Source:HGNC Symbol;Acc:HGNC:10911]	5	23311896	23405465	21.2439	37.6357	0.564461	0.0009	0.0259156
ENSOARG00000017631	PRKCB	protein kinase C beta [Source:HGNC Symbol;Acc:HGNC:9395]	24	21669605	21883171	2.42539	1.22441	1.98086	0.0003	0.0112562
ENSOARG00000017651	MYADM	myeloid-associated differentiation marker-like (LOC101106243)	JH923261.1	519	1505	10.4032	4.99955	2.08083	0.0019	0.0452959
ENSOARG00000017691	ENO4	enolase family member 4 [Source:HGNC Symbol;Acc:HGNC:31670]	22	36202983	36229974	2.85843	1.27371	2.24418	0.00135	0.0353301
ENSOARG00000017754	PYCR1	pyrroline-5-carboxylate reductase 1 [Source:HGNC Symbol;Acc:HGNC:9721]	11	50124987	50128563	14.4453	28.5575	0.505832	0.00015	0.00636328
ENSOARG00000017758	RASL12	RAS like family 12 [Source:HGNC Symbol;Acc:HGNC:30289]	7	11765480	11780034	3.49074	1.18118	2.9553	5e-05	0.00262745
ENSOARG00000017817	ANO1	anoctamin 1 [Source:HGNC Symbol;Acc:HGNC:21625]	21	46557298	46656557	8.39822	4.37375	1.92014	0.0004	0.0139025
ENSOARG00000017844	CILP	cartilage intermediate layer protein [Source:HGNC Symbol;Acc:HGNC:1980]	7	11926892	11940278	12.4979	1.57121	7.95432	5e-05	0.00262745
ENSOARG00000017846	ANKHD1	ankyrin repeat and KH domain-containing protein 1 (LOC101121602)	5	48996484	49110480	52.2538	118.703	0.440206	5e-05	0.00262745
ENSOARG00000017875	COL8A1	collagen type VIII alpha 1 chain [Source:HGNC Symbol;Acc:HGNC:2215]	1	162488504	162547131	4.79253	1.02637	4.6694	5e-05	0.00262745
ENSOARG00000017879	CUX2	cut like homeobox 2 [Source:HGNC Symbol;Acc:HGNC:19347]	17	54583424	54682628	0.963577	0.238464	4.04077	0.0001	0.00463958
ENSOARG00000017883	RBM38	RNA binding motif protein 38	13	58047851	58061508	28.9541	9.79348	2.95647	5e-05	0.00262745
ENSOARG00000017888	FILIP1L	filamin A interacting protein 1 like [Source:HGNC Symbol;Acc:HGNC:24589]	1	162572808	162686126	18.3526	10.3854	1.76715	0.00085	0.0250213
ENSOARG00000017927	CORO1C	coronin 1C [Source:HGNC Symbol;Acc:HGNC:2254]	17	63912171	63962877	19.163	11.5822	1.65452	0.00195	0.0459351
ENSOARG00000017976	ATP2A3	ATPase sarcoplasmic/endoplasmic reticulum Ca2+ transporting 3 [Source:HGNC Symbol;Acc:HGNC:813]	11	24162827	24185408	110.312	46.2587	2.38468	5e-05	0.00262745
ENSOARG00000018034	ZYX	zyxin [Source:HGNC Symbol;Acc:HGNC:13200]	4	106213267	106222048	105.398	43.5464	2.42036	5e-05	0.00262745
ENSOARG00000018068	CYP3A28/LOC101110727	cytochrome P450 3A28	24	36450665	36482827	1.61286	0.094649	17.0404	0.00195	0.0459351
ENSOARG00000018075		novel gene	20	29597096	29599232	146.342	33.705	4.34185	5e-05	0.00262745
ENSOARG00000018163	RGMB	repulsive guidance molecule family member b [Source:HGNC Symbol;Acc:HGNC:26896]	5	95304445	95320422	73.6958	124.691	0.591027	0.0018	0.0436472
ENSOARG00000018171	AQP5	aquaporin-5 [Source:RefSeq peptide;Acc:NP_001009273]	3	136155831	136159185	14.9598	5.57217	2.68474	0.00085	0.0250213
ENSOARG00000018189	FAIM2	Fas apoptotic inhibitory molecule 2 [Source:HGNC Symbol;Acc:HGNC:17067]	3	136228882	136262704	1.13339	0.462271	2.45179	0.002	0.0467792
ENSOARG00000018248	MFAP4	microfibrillar associated protein 4 [Source:HGNC Symbol;Acc:HGNC:7035]	11	33626558	33628606	117.895	53.1728	2.21721	0.00015	0.00636328
ENSOARG00000018268		liver carboxylesterase-like (LOC101116756)	14	23469513	23498927	61.912	33.5789	1.84378	0.0001	0.00463958
ENSOARG00000018283	CYP3A24	cytochrome P450 3A24 [Source:RefSeq peptide;Acc:NP_001123376]	24	36495420	36645659	62.0684	10.2365	6.06344	5e-05	0.00262745
ENSOARG00000018299	EPOR	erythropoietin receptor [Source:HGNC Symbol;Acc:HGNC:3416]	5	13444130	13448638	3.66301	7.72343	0.474272	0.0016	0.0401235
ENSOARG00000018302	SFN	stratifin [Source:HGNC Symbol;Acc:HGNC:10773]	2	239211367	239212113	30.4636	11.8878	2.56259	5e-05	0.00262745
ENSOARG00000018314	AGXT	alanine-glyoxylate aminotransferase [Source:HGNC Symbol;Acc:HGNC:341]	1	756716	773856	2.15957	9.91438	0.217822	0.00085	0.0250213
ENSOARG00000018323	DCUN1D4	defective in cullin neddylation 1 domain containing 4 [Source:HGNC Symbol;Acc:HGNC:28998]	6	67660972	67750275	11.9784	19.7219	0.607365	0.00195	0.0459351
ENSOARG00000018383	DHX58	DExH-box helicase 58 [Source:HGNC Symbol;Acc:HGNC:29517]	11	41721531	41732475	14.6863	4.93433	2.97635	5e-05	0.00262745
ENSOARG00000018398	MMRN1	multimerin 1 [Source:HGNC Symbol;Acc:HGNC:7178]	6	34666849	34751766	3.38519	1.78129	1.90041	0.0005	0.0165644
ENSOARG00000018615	SAMD9	sterile alpha motif domain containing 9 [Source:HGNC Symbol;Acc:HGNC:1348]	4	10336118	10340984	23.1219	7.53762	3.06753	5e-05	0.00262745
ENSOARG00000018621	CNN1	calponin 1 [Source:HGNC Symbol;Acc:HGNC:2155]	5	13552884	13560118	640.098	200.68	3.18965	5e-05	0.00262745
ENSOARG00000018670	FGL2	fibrinogen like 2 [Source:HGNC Symbol;Acc:HGNC:3696]	4	44004725	44008211	16.4952	7.08484	2.32824	5e-05	0.00262745
ENSOARG00000018691		apolipoprotein L2-like	3	179392086	179398501	10.5565	2.669	3.95523	5e-05	0.00262745
ENSOARG00000018703		apolipoprotein L3-like (LOC101121414)	3	179511135	179532260	10.7915	4.41382	2.44493	0.0004	0.0139025
ENSOARG00000018710	ANXA3	annexin A3 [Source:HGNC Symbol;Acc:HGNC:541]	6	92924512	92997934	70.084	40.094	1.74799	0.0006	0.0192029
ENSOARG00000018737	ALCAM	activated leukocyte cell adhesion molecule [Source:HGNC Symbol;Acc:HGNC:400]	1	168393395	168624986	10.4366	17.9991	0.57984	0.0007	0.0215003
ENSOARG00000018800	SEPT3	septin 3 [Source:HGNC Symbol;Acc:HGNC:10750]	3	216985374	217003840	0.797608	0.169539	4.70457	0.0007	0.0215003
ENSOARG00000018809	CD44	CD44 molecule (Indian blood group) [Source:HGNC Symbol;Acc:HGNC:1681]	15	63886401	63939264	35.6696	19.6314	1.81697	0.00075	0.0228941
ENSOARG00000018814	PSMF1	proteasome inhibitor subunit 1 [Source:HGNC Symbol;Acc:HGNC:9571]	13	59251288	59295602	53.7034	32.9028	1.63218	0.00175	0.0426961
ENSOARG00000018834	NLRC5	NLR family CARD domain containing 5 [Source:HGNC Symbol;Acc:HGNC:29933]	14	24477048	24533394	8.60026	2.09626	4.10267	5e-05	0.00262745
ENSOARG00000018865	KIAA1671	KIAA1671 [Source:HGNC Symbol;Acc:HGNC:29345]	17	64862406	64986780	5.01309	2.63785	1.90045	0.00065	0.020279
ENSOARG00000018869	CLDN2	claudin 2 [Source:HGNC Symbol;Acc:HGNC:2041]	X	121398473	121400706	6.72155	1.82917	3.67464	0.0001	0.00463958
ENSOARG00000018889	ANTXR2	anthrax toxin receptor 2 [Source:HGNC Symbol;Acc:HGNC:21732]	6	94222503	94399132	21.6096	12.7569	1.69395	0.00145	0.0371616
ENSOARG00000018916	MYH15	myosin heavy chain 15 [Source:HGNC Symbol;Acc:HGNC:31073]	1	171579552	171717066	0.497619	1.2091	0.411561	0.00015	0.00636328
ENSOARG00000019033	TRIM5	tripartite motif containing 5 [Source:HGNC Symbol;Acc:HGNC:16276]	15	47018027	47031784	4.33726	1.36191	3.18469	0.0001	0.00463958
ENSOARG00000019080	COL6A3	collagen type VI alpha 3 chain [Source:HGNC Symbol;Acc:HGNC:2213]	1	3566321	3641659	16.5941	6.93867	2.39154	5e-05	0.00262745
ENSOARG00000019087	EMILIN1	elastin microfibril interfacer 1 [Source:HGNC Symbol;Acc:HGNC:19880]	3	34040679	34047684	23.0473	12.7635	1.80572	0.00075	0.0228941
ENSOARG00000019088	LGALS15	lectin, galactoside-binding, soluble, 15	AMGL01125506.1	5	796	563.736	56.6898	9.94422	5e-05	0.00262745
ENSOARG00000019100	ADIG	adipogenin [Source:HGNC Symbol;Acc:HGNC:28606]	13	67064926	67070255	1.40772	0.373493	3.76907	0.0002	0.00811926
ENSOARG00000019122	KLF2	Kruppel like factor 2 [Source:HGNC Symbol;Acc:HGNC:6347]	5	6432303	6433157	118.407	38.843	3.04835	5e-05	0.00262745
ENSOARG00000019180	LAMC1	laminin subunit gamma 1 [Source:HGNC Symbol;Acc:HGNC:6492]	12	62163057	62283591	19.3338	10.4784	1.84511	0.00025	0.00967334
ENSOARG00000019272	USP18	ubiquitin specific peptidase 18 [Source:HGNC Symbol;Acc:HGNC:12616]	3	180814967	180833876	33.8521	9.06767	3.73327	5e-05	0.00262745
ENSOARG00000019319	GSTM3	glutathione S-transferase mu 3 [Source:HGNC Symbol;Acc:HGNC:4635]	1	86230621	86237871	9.86905	5.17169	1.90828	0.00145	0.0371616
ENSOARG00000019329	FN1	fibronectin 1 [Source:HGNC Symbol;Acc:HGNC:3778]	2	216309354	216378137	26.3571	6.52492	4.03945	5e-05	0.00262745
ENSOARG00000019331	SLC22A17	solute carrier family 22 member 17 [Source:HGNC Symbol;Acc:HGNC:23095]	7	21187788	21195391	5.05522	2.70458	1.86913	0.0013	0.0342477
ENSOARG00000019334	EPS8L3	EPS8 like 3 [Source:HGNC Symbol;Acc:HGNC:21297]	1	86240973	86251285	22.5206	9.81537	2.29442	0.0001	0.00463958
ENSOARG00000019381	BOC	BOC cell adhesion associated, oncogene regulated [Source:HGNC Symbol;Acc:HGNC:17173]	1	176313349	176381603	3.60739	1.86182	1.93756	0.00115	0.0312948
ENSOARG00000019404	FBLN1	fibulin 1 [Source:HGNC Symbol;Acc:HGNC:3600]	3	219920951	220010977	97.0932	37.1945	2.61042	5e-05	0.00262745
ENSOARG00000019409	SLC6A17	solute carrier family 6 member 17 [Source:HGNC Symbol;Acc:HGNC:31399]	1	86624899	86660561	0.871635	0.331428	2.62994	0.00065	0.020279
ENSOARG00000019414	MMP14	matrix metalloproteinase-14 precursor [Source:RefSeq peptide;Acc:NP_001159653]	7	21594251	21603143	26.3106	13.9463	1.88656	0.00015	0.00636328
ENSOARG00000019441	RHOB	rho-related GTP-binding protein RhoB [Source:RefSeq peptide;Acc:NP_001121145]	3	28196686	28197309	40.4632	21.9196	1.84598	0.00115	0.0312948
ENSOARG00000019446	TNS1	tensin 1 [Source:HGNC Symbol;Acc:HGNC:11973]	2	218897659	219103131	30.8778	14.083	2.19256	0.00015	0.00636328
ENSOARG00000019522		novel gene	1	87733568	87745274	0.371475	5.17263	0.0718155	0.00065	0.020279
ENSOARG00000019564	TMTC1	transmembrane and tetratricopeptide repeat containing 1 [Source:HGNC Symbol;Acc:HGNC:24099]	3	184510212	184836655	3.26995	1.51217	2.16242	0.00015	0.00636328
ENSOARG00000019575	VIL1	villin 1 [Source:HGNC Symbol;Acc:HGNC:12690]	2	219414594	219432540	21.3096	11.1962	1.90329	0.0017	0.041785
ENSOARG00000019636	LBH	limb bud and heart development [Source:HGNC Symbol;Acc:HGNC:29532]	3	36951047	36974263	60.4483	17.7076	3.41369	5e-05	0.00262745
ENSOARG00000019641	LSAMP	limbic system-associated membrane protein [Source:HGNC Symbol;Acc:HGNC:6705]	1	178824354	179140911	3.89656	1.76804	2.20389	0.0018	0.0436472
ENSOARG00000019654	MAP7D1	MAP7 domain containing 1 [Source:HGNC Symbol;Acc:HGNC:25514]	1	10836301	10845065	27.6745	12.4941	2.21501	5e-05	0.00262745
ENSOARG00000019729	CSF3R	colony stimulating factor 3 receptor [Source:HGNC Symbol;Acc:HGNC:2439]	1	11063173	11073812	0.573388	1.38255	0.414732	0.00195	0.0459351
ENSOARG00000019742	MXD1	MAX dimerization protein 1 [Source:HGNC Symbol;Acc:HGNC:6761]	3	38310067	38330561	28.5719	11.4108	2.50393	5e-05	0.00262745
ENSOARG00000019786	POPDC2	popeye domain containing 2 [Source:HGNC Symbol;Acc:HGNC:17648]	1	182716019	182728009	8.40272	3.02902	2.77407	5e-05	0.00262745
ENSOARG00000019839	PDZRN4	PDZ domain containing ring finger 4 [Source:HGNC Symbol;Acc:HGNC:30552]	3	145283936	145444367	3.81092	1.10456	3.45017	5e-05	0.00262745
ENSOARG00000019864	MIOX	myo-inositol oxygenase [Source:HGNC Symbol;Acc:HGNC:14522]	3	223997598	223999978	0.788031	2.016	0.390888	0.00155	0.0392673
ENSOARG00000019951	SSPN	sarcospan [Source:HGNC Symbol;Acc:HGNC:11322]	3	188482290	188489681	9.96373	4.46046	2.23379	5e-05	0.00262745
ENSOARG00000019962	MEIS1	Meis homeobox 1 [Source:HGNC Symbol;Acc:HGNC:7000]	3	41648874	41799894	10.3885	4.72916	2.19669	5e-05	0.00262745
ENSOARG00000019963	GJA1	gap junction protein alpha 1 [Source:HGNC Symbol;Acc:HGNC:4274]	8	16825608	16826756	13.7086	5.95355	2.30259	5e-05	0.00262745
ENSOARG00000019971	PLN	phospholamban [Source:HGNC Symbol;Acc:HGNC:9080]	8	19475995	19476150	61.8833	27.8919	2.21868	5e-05	0.00262745
ENSOARG00000019979	RHBDL2	rhomboid like 2 [Source:HGNC Symbol;Acc:HGNC:16083]	1	13384556	13419705	16.1146	3.37451	4.77539	5e-05	0.00262745
ENSOARG00000020017	MEIS2	Meis homeobox 2 [Source:HGNC Symbol;Acc:HGNC:7001]	7	29567211	29783389	21.3823	11.1338	1.92049	0.0004	0.0139025
ENSOARG00000020058	THBS1	thrombospondin 1 [Source:HGNC Symbol;Acc:HGNC:11785]	7	32243494	32406527	18.6198	5.13872	3.62343	5e-05	0.00262745
ENSOARG00000020131	TSPAN2	tetraspanin 2 [Source:HGNC Symbol;Acc:HGNC:20659]	1	91544095	91565441	5.98873	3.11668	1.92151	0.0016	0.0401235
ENSOARG00000020148	RESP18	regulated endocrine specific protein 18 [Source:HGNC Symbol;Acc:HGNC:33762]	2	220248016	220253718	12.6329	24.893	0.507488	0.0007	0.0215003
ENSOARG00000020150	PARP9	poly(ADP-ribose) polymerase family member 9 [Source:HGNC Symbol;Acc:HGNC:24118]	1	185222510	185246839	26.94	11.268	2.39084	5e-05	0.00262745
ENSOARG00000020153	DTX3L	deltex E3 ubiquitin ligase 3L [Source:HGNC Symbol;Acc:HGNC:30323]	1	185253157	185259246	26.4059	10.3215	2.55834	5e-05	0.00262745
ENSOARG00000020160	PARP14	poly(ADP-ribose) polymerase family member 14 [Source:HGNC Symbol;Acc:HGNC:29232]	1	185275238	185325662	24.1116	9.35492	2.57742	5e-05	0.00262745
ENSOARG00000020184	PENK	proenkephalin [Source:HGNC Symbol;Acc:HGNC:8831]	9	36385247	36385894	9.98598	3.9835	2.50684	0.00165	0.0410655
ENSOARG00000020185	DES	Desmin	2	220325615	220332415	829.424	226.305	3.66507	0.0005	0.0165644
ENSOARG00000020190		novel gene	2	220355829	220372661	18.6329	9.85061	1.89155	0.0015	0.038147
ENSOARG00000020198	KCNMB4	potassium calcium-activated channel subfamily M regulatory beta subunit 4 [Source:HGNC Symbol;Acc:HGNC:6289]	3	149095499	149169301	5.75982	12.1464	0.4742	0.0008	0.0240498
ENSOARG00000020201	MYLK	myosin light chain kinase [Source:HGNC Symbol;Acc:HGNC:7590]	1	186264574	186452260	451.549	183.836	2.45626	0.0003	0.0112562
ENSOARG00000020215		novel gene	3	179424676	179425530	8.41095	2.18611	3.84745	5e-05	0.00262745
ENSOARG00000020227	MUC13	mucin 13, cell surface associated [Source:HGNC Symbol;Acc:HGNC:7511]	1	187607718	187633147	155.47	57.0612	2.72462	5e-05	0.00262745
ENSOARG00000020312	CHAC1	ChaC glutathione specific gamma-glutamylcyclotransferase 1 [Source:HGNC Symbol;Acc:HGNC:28680]	7	33499185	33500057	1.20308	7.51401	0.160112	5e-05	0.00262745
ENSOARG00000020413	SERPINE2	serpin family E member 2 [Source:HGNC Symbol;Acc:HGNC:8951]	2	225124178	225153645	44.2085	22.1964	1.9917	5e-05	0.00262745
ENSOARG00000020475	P3H2	prolyl 3-hydroxylase 2 [Source:HGNC Symbol;Acc:HGNC:19317]	1	195432376	195608284	7.26254	1.99704	3.63665	5e-05	0.00262745
ENSOARG00000020492	SST	somatostatin [Source:HGNC Symbol;Acc:HGNC:11329]	1	197885693	197888971	282.021	77.9359	3.61863	5e-05	0.00262745
ENSOARG00000020495	RTP4	receptor transporter protein 4 [Source:HGNC Symbol;Acc:HGNC:23992]	1	198138027	198223956	5.62416	0.675818	8.322	5e-05	0.00262745
ENSOARG00000020503	COL4A4	collagen type IV alpha 4 chain [Source:HGNC Symbol;Acc:HGNC:2206]	2	228280832	228412323	0.762947	1.6287	0.468439	0.00035	0.0125386
ENSOARG00000020509	ADIPOQ	Ovis aries adiponectin, C1Q and collagen domain containing (ADIPOQ), mRNA. [Source:RefSeq mRNA;Acc:NM_001308565]	1	198618705	198631249	57.9623	14.2979	4.0539	5e-05	0.00262745
ENSOARG00000020543	DGKG	diacylglycerol kinase gamma [Source:HGNC Symbol;Acc:HGNC:2853]	1	199136381	199306850	0.640877	0.276512	2.31772	0.00195	0.0459351
ENSOARG00000020576	CCL20	C-C motif chemokine ligand 20 [Source:HGNC Symbol;Acc:HGNC:10619]	2	229033143	229037444	7.53928	1.95226	3.86182	0.0016	0.0401235
ENSOARG00000020656	SP100	SP100 nuclear antigen [Source:HGNC Symbol;Acc:HGNC:11206]	2	231394186	231533609	30.5519	13.6908	2.23156	5e-05	0.00262745
ENSOARG00000020676	RERG	RAS like estrogen regulated growth inhibitor [Source:HGNC Symbol;Acc:HGNC:15980]	3	199510067	199644563	3.06314	1.35222	2.26527	0.00015	0.00636328
ENSOARG00000020705	B3GNT7	UDP-GlcNAc:betaGal beta-1,3-N-acetylglucosaminyltransferase 7 [Source:HGNC Symbol;Acc:HGNC:18811]	2	232257852	232261230	8.6493	2.3959	3.61004	5e-05	0.00262745
ENSOARG00000020710	NID2	nidogen 2 [Source:HGNC Symbol;Acc:HGNC:13389]	7	41930461	42013294	6.52853	3.13747	2.08083	5e-05	0.00262745
ENSOARG00000020727	RBPMS2	RNA binding protein with multiple splicing 2 [Source:HGNC Symbol;Acc:HGNC:19098]	7	42419056	42429922	99.6918	38.5342	2.5871	5e-05	0.00262745
ENSOARG00000020734	CD8A	CD8a molecule [Source:HGNC Symbol;Acc:HGNC:1706]	3	58476359	58482584	5.70545	2.36495	2.4125	5e-05	0.00262745
ENSOARG00000020741	TNFSF10	tumor necrosis factor superfamily member 10 [Source:HGNC Symbol;Acc:HGNC:11925]	1	213052924	213071058	14.5993	8.05028	1.81351	0.0009	0.0259156
ENSOARG00000020747	CD8B	CD8b molecule [Source:HGNC Symbol;Acc:HGNC:1707]	3	58540607	58552174	6.60167	2.83069	2.33218	0.0009	0.0259156
ENSOARG00000020750	SMYD1	SET and MYND domain containing 1 [Source:HGNC Symbol;Acc:HGNC:20986]	3	58632941	58675138	5.07928	1.65433	3.07029	5e-05	0.00262745
ENSOARG00000020768	RPL22L1	ribosomal protein L22 like 1	1	214636305	214639891	136.961	246.098	0.55653	0.00035	0.0125386
ENSOARG00000020769	PLEKHO1	pleckstrin homology domain containing O1 [Source:HGNC Symbol;Acc:HGNC:24310]	1	99147582	99155682	53.1796	27.2207	1.95365	5e-05	0.00262745
ENSOARG00000020773	CA14	carbonic anhydrase 14 [Source:HGNC Symbol;Acc:HGNC:1372]	1	99249057	99255757	2.34375	0.747442	3.13569	5e-05	0.00262745
ENSOARG00000020789		IG KAPPA CHAIN V REGION	3	59304260	59314906	138.525	35.8046	3.86892	5e-05	0.00262745
ENSOARG00000020792		IG KAPPA CHAIN V REGION	3	59338730	59339242	12.344	3.85055	3.20578	0.0006	0.0192029
ENSOARG00000020800		novel gene	3	59378166	59378899	13.0091	4.10664	3.16782	0.0012	0.0321694
ENSOARG00000020808	EMP1	epithelial membrane protein 1 [Source:HGNC Symbol;Acc:HGNC:3333]	3	201508686	201517182	47.4375	15.7986	3.00264	5e-05	0.00262745
ENSOARG00000020908	RAB27A	RAB27A, member RAS oncogene family [Source:HGNC Symbol;Acc:HGNC:9766]	7	52065910	52090916	81.1763	37.8551	2.1444	5e-05	0.00262745
ENSOARG00000021001	FGF7	fibroblast growth factor 7 [Source:HGNC Symbol;Acc:HGNC:3685]	7	57779972	57841735	14.9228	6.95277	2.14631	0.00025	0.00967334
ENSOARG00000021064	FERMT2	fermitin family member 2 [Source:HGNC Symbol;Acc:HGNC:15767]	7	62496678	62567136	34.3741	18.6939	1.83879	0.0003	0.0112562
ENSOARG00000021076	SAMD4A	sterile alpha motif domain containing 4A [Source:HGNC Symbol;Acc:HGNC:23023]	7	64137509	64222558	4.89824	1.94443	2.51911	5e-05	0.00262745
ENSOARG00000021142	RHOJ	ras homolog family member J [Source:HGNC Symbol;Acc:HGNC:688]	7	72396572	72490351	13.0224	6.52727	1.99508	0.0001	0.00463958
ENSOARG00000021179	ACTN1	actinin alpha 1 [Source:HGNC Symbol;Acc:HGNC:163]	7	77577780	77619469	58.9826	27.4806	2.14634	5e-05	0.00262745
ENSOARG00000021202	5S_rRNA	5S ribosomal RNA [Source:RFAM;Acc:RF00001]	3	55031887	55031995	5.85942	1.97508	2.96667	0.00015	0.00636328
ENSOARG00000021960	5_8S_rRNA	5.8S ribosomal RNA [Source:RFAM;Acc:RF00002]	X	126324353	126324503	443.413	845.826	0.524237	0.0021	0.0483757
ENSOARG00000022510	SNORA73	Small nucleolar RNA SNORA73 family [Source:RFAM;Acc:RF00045]	13	63229795	63229994	95.431	170.025	0.561276	0.00065	0.020279
ENSOARG00000025177	TNFRSF1A	TNF receptor superfamily member 1A	3	207980687	207984844	89.5305	51.5184	1.73784	0.001	0.0281406
ENSOARG00000025180	CD14	monocyte differentiation antigen CD14 precursor [Source:RefSeq peptide;Acc:NP_001070677]	5	49150405	49151522	9.28821	5.1921	1.78891	0.0013	0.0342477
ENSOARG00000025182	BST-2A	bone marrow stromal cell antigen 2A	5	5486295	5488372	5.80414	1.67607	3.46295	0.00105	0.0291338
ENSOARG00000025184	CLDN4	claudin 4 [Source:HGNC Symbol;Acc:HGNC:2046]	24	33401505	33402010	19.1782	3.41104	5.62239	5e-05	0.00262745
ENSOARG00000025473			12	77920132	77921048	6.44233	2.38891	2.69677	5e-05	0.00262745
ENSOARG00000025475			12	78236083	78238032	23.7841	10.2733	2.31514	5e-05	0.00262745
ENSOARG00000026444			18	34272871	34275130	3.33247	6.78731	0.490985	0.00045	0.0152653
ENSOARG00000026481			18	68373351	68376670	15.8791	5.01434	3.16674	5e-05	0.00262745
ENSOARG00000026630			6	116388120	116445520	6.021	2.85112	2.1118	0.0017	0.041785
ENSOARG00000026674			19	59758460	59761062	0.908456	2.8492	0.318846	0.0008	0.0240498
