# Supplementary material for: Transcriptome analysis unraveled potential mechanisms of resistance to Haemonchus contortus infection in Merino sheep populations bred for parasite resistance
Source: Vet Res. 2019 Jan 24;50:7. doi: 10.1186/s13567-019-0622-6 (PMC6345051; doi:10.1186/s13567-019-0622-6)
Supplement: Supplementary file 4 — Additional file 4. DEGs between the Resistant and Susceptible lines in the HSF flock. Genes with significantly different abundance between the Resistant and Susceptible lines in response to a primary Haemonchus contortus infection in the Haemonchus Selection Flock (HSF) at a False Discovery Rate (FDR) < 0.05%. [file 13567_2019_622_MOESM4_ESM.xlsx]

## Sheet: Sheet1
Gene_id	Gene_symbol	Gene_name	Chromosome	Gene start	Gene end	HRI_FPKM	HSI_FPKM	Fold change	p_value	FDR (q_value)
ENSOARG00000015385	AGTR1	angiotensin II receptor type 1 [Source:HGNC Symbol;Acc:HGNC:336]	1	237523905	237524984	2.34556	5.93198	0.395409	0.00035	0.0426503
ENSOARG00000008507	ALPL	alkaline phosphatase, liver/bone/kidney [Source:HGNC Symbol;Acc:HGNC:438]	2	244076534	244097446	43.6679	8.8248	4.94832	5e-05	0.0101165
ENSOARG00000002744	APOL3	apolipoprotein L3-like (LOC101105809)	JH922351.1	1948	9261	2.17854	5.11608	0.425822	5e-05	0.0101165
ENSOARG00000008425	ATP5I	ATP synthase, H+ transporting, mitochondrial Fo complex subunit E [Source:HGNC Symbol;Acc:HGNC:846]	2	64326807	64327019	1046.51	582.309	1.79717	0.0004	0.0471363
ENSOARG00000011319	ATP6V1B1	ATPase H+ transporting V1 subunit B1 [Source:HGNC Symbol;Acc:HGNC:853]	3	92922848	92949860	2.62332	0.891062	2.94404	0.0002	0.0287879
ENSOARG00000016787	BST2	bone marrow stromal cell antigen 2 [Source:HGNC Symbol;Acc:HGNC:1119]	5	5467620	5477662	1.49629	5.57285	0.268496	5e-05	0.0101165
ENSOARG00000001574	BTG2	protein BTG2 [Source:RefSeq peptide;Acc:NP_001233139]	12	485439	487221	42.1085	18.4058	2.28778	5e-05	0.0101165
ENSOARG00000009128	C7	complement C7 [Source:HGNC Symbol;Acc:HGNC:1346]	16	33481056	33542035	10.9561	22.4032	0.489042	5e-05	0.0101165
ENSOARG00000018609	CACNA1E	calcium voltage-gated channel subunit alpha1 E [Source:HGNC Symbol;Acc:HGNC:1392]	12	60614009	61028124	0.729593	1.72704	0.422453	5e-05	0.0101165
ENSOARG00000009119	CCL19	C-C motif chemokine ligand 19 [Source:HGNC Symbol;Acc:HGNC:10617]	2	36665492	36666948	68.1742	22.4417	3.03784	5e-05	0.0101165
ENSOARG00000000063	CCL22	C-C motif chemokine ligand 22 [Source:HGNC Symbol;Acc:HGNC:10621]	14	24794346	24800301	2.52622	0.701559	3.60087	5e-05	0.0101165
ENSOARG00000001710	CD19	CD19 molecule [Source:HGNC Symbol;Acc:HGNC:1633]	24	25905178	25915071	5.07593	1.62812	3.11766	5e-05	0.0101165
ENSOARG00000004796	CD22	CD22 molecule [Source:HGNC Symbol;Acc:HGNC:1643]	14	45136825	45150045	2.12171	0.429736	4.93724	5e-05	0.0101165
ENSOARG00000008358	CD79A	CD79a molecule [Source:HGNC Symbol;Acc:HGNC:1698]	14	50403061	50407755	3.43483	0.79143	4.34003	5e-05	0.0101165
ENSOARG00000014015	CD79B	CD79b molecule [Source:HGNC Symbol;Acc:HGNC:1699]	11	47554266	47557305	5.61872	0.837183	6.71146	5e-05	0.0101165
ENSOARG00000015249	CDH26	cadherin 26 [Source:HGNC Symbol;Acc:HGNC:15902]	13	55860624	55893440	4.68696	0.196507	23.8514	5e-05	0.0101165
ENSOARG00000012075	CDON	cell adhesion associated, oncogene regulated [Source:HGNC Symbol;Acc:HGNC:17104]	21	28564272	28659817	2.06386	5.11352	0.403608	5e-05	0.0101165
ENSOARG00000017327	CELA1	chymotrypsin like elastase family member 1 [Source:HGNC Symbol;Acc:HGNC:3308]	3	134732401	134746733	655.542	295.214	2.22057	5e-05	0.0101165
ENSOARG00000014405	CFHR5	complement factor H related 5	12	74087298	74114558	1.33341	0.259749	5.13346	5e-05	0.0101165
ENSOARG00000005291	CFI	complement factor I [Source:HGNC Symbol;Acc:HGNC:5394]	6	15708801	15753015	27.5426	7.60679	3.62079	5e-05	0.0101165
ENSOARG00000010444	CHRDL2	chordin like 2 [Source:HGNC Symbol;Acc:HGNC:24168]	15	52188995	52223521	13.9594	30.0797	0.46408	0.00025	0.0341513
ENSOARG00000001210	CHRM2	cholinergic receptor muscarinic 2 [Source:HGNC Symbol;Acc:HGNC:1951]	4	100515799	100517196	3.1795	7.00097	0.454151	0.0001	0.0170214
ENSOARG00000014659	CLCA1	chloride channel accessory 1 [Source:HGNC Symbol;Acc:HGNC:2015]	1	62955034	62996324	48.9856	7.51205	6.52094	5e-05	0.0101165
ENSOARG00000014794	CLCA4	chloride channel accessory 4 [Source:HGNC Symbol;Acc:HGNC:2018]	1	63021029	63052356	0.686847	0.0721707	9.51698	5e-05	0.0101165
ENSOARG00000011222	CLEC4F	C-type lectin domain family 4 member F [Source:HGNC Symbol;Acc:HGNC:25357]	3	92818211	92830253	0.159272	1.7395	0.0915619	5e-05	0.0101165
ENSOARG00000008208	CR2	complement C3d receptor 2 [Source:HGNC Symbol;Acc:HGNC:2336]	12	4724266	4770968	2.7575	0.689361	4.00008	5e-05	0.0101165
ENSOARG00000006897	CRISPLD1	cysteine rich secretory protein LCCL domain containing 1 [Source:HGNC Symbol;Acc:HGNC:18206]	9	51134584	51183564	5.04769	10.729	0.470472	0.00025	0.0341513
ENSOARG00000010183	CTTNBP2	cortactin binding protein 2 [Source:HGNC Symbol;Acc:HGNC:15679]	4	50432535	50603933	2.85304	5.92072	0.481874	0.00015	0.0240078
ENSOARG00000017732	CXCL13	C-X-C motif chemokine ligand 13 [Source:HGNC Symbol;Acc:HGNC:10639]	6	91930564	91936242	15.8046	1.95379	8.0892	0.0001	0.0170214
ENSOARG00000025169	CYCS	Cytochrome c [Source:UniProtKB/Swiss-Prot;Acc:P62896]	4	70703241	70703668	126.47	55.4449	2.281	0.0002	0.0287879
ENSOARG00000003867	CYP11A1	cytochrome P450 family 11 subfamily A member 1 [Source:HGNC Symbol;Acc:HGNC:2590]	18	33216420	33230614	1.14947	3.70039	0.310635	5e-05	0.0101165
ENSOARG00000003423	CYP1A1	cytochrome P450 family 1 subfamily A member 1 [Source:HGNC Symbol;Acc:HGNC:2595]	18	32844396	32846884	9.57803	1.66449	5.75433	5e-05	0.0101165
ENSOARG00000000237	DAAM2	dishevelled associated activator of morphogenesis 2 [Source:HGNC Symbol;Acc:HGNC:18143]	20	13822719	13874086	7.33941	15.6072	0.470258	0.00025	0.0341513
ENSOARG00000021057	DUOX2	dual oxidase 2 precursor [Source:RefSeq peptide;Acc:NP_001177321]	7	62280879	62300717	14.5275	3.99769	3.63397	5e-05	0.0101165
ENSOARG00000014009	DUSP2	dual specificity phosphatase 2 [Source:HGNC Symbol;Acc:HGNC:3068]	3	104100668	104102883	6.24672	2.20182	2.83707	5e-05	0.0101165
ENSOARG00000016470	EGR1	early growth response protein 1 [Source:RefSeq peptide;Acc:NP_001135978]	5	47225278	47227722	18.7464	6.26757	2.99102	5e-05	0.0101165
ENSOARG00000010199	EGR3	early growth response 3 [Source:HGNC Symbol;Acc:HGNC:3240]	2	42687817	42689728	0.947156	0.309926	3.05607	0.00025	0.0341513
ENSOARG00000012400	EPHA2	EPH receptor A2 [Source:HGNC Symbol;Acc:HGNC:3386]	2	248796884	248820549	20.7587	11.1035	1.86956	0.0003	0.0382982
ENSOARG00000007427	EPSTI1	epithelial stromal interaction 1	10	13382819	13485695	8.35874	18.1815	0.459739	0.0002	0.0287879
ENSOARG00000002445	FCER2	Fc fragment of IgE receptor II [Source:HGNC Symbol;Acc:HGNC:3612]	5	14206784	14215316	2.04859	0.367907	5.56823	5e-05	0.0101165
ENSOARG00000006366	FCGBP	Fc fragment of IgG binding protein	14	48546333	48587949	41.1221	20.3665	2.0191	0.0001	0.0170214
ENSOARG00000006627	FCMR	Fc fragment of IgM receptor [Source:HGNC Symbol;Acc:HGNC:14315]	12	3958538	3977651	4.04869	0.971919	4.16567	5e-05	0.0101165
ENSOARG00000006960	FCRL1	Fc receptor like 1 [Source:HGNC Symbol;Acc:HGNC:18509]	1	106671532	106687229	1.14296	0.181632	6.29272	5e-05	0.0101165
ENSOARG00000016733	FGA	fibrinogen alpha chain [Source:HGNC Symbol;Acc:HGNC:3661]	17	2680931	2692426	7.49558	2.46651	3.03894	5e-05	0.0101165
ENSOARG00000016664	FGG	fibrinogen gamma chain [Source:HGNC Symbol;Acc:HGNC:3694]	17	2657181	2668293	32.7147	5.5096	5.93776	5e-05	0.0101165
ENSOARG00000001783	FOS	Fos proto-oncogene, AP-1 transcription factor subunit [Source:HGNC Symbol;Acc:HGNC:3796]	7	83397872	83400138	51.0765	28.6826	1.78075	0.0001	0.0170214
ENSOARG00000000900	GCNT3	glucosaminyl (N-acetyl) transferase 3, mucin type [Source:HGNC Symbol;Acc:HGNC:4205]	7	47666417	47667739	33.7792	16.0719	2.10176	5e-05	0.0101165
ENSOARG00000007839	GEM	GTP binding protein overexpressed in skeletal muscle [Source:HGNC Symbol;Acc:HGNC:4234]	9	82665661	82676637	9.92966	21.1369	0.469778	0.0001	0.0170214
ENSOARG00000019963	GJA1	gap junction protein alpha 1 [Source:HGNC Symbol;Acc:HGNC:4274]	8	16825608	16826756	12.8703	23.5955	0.545456	0.00035	0.0426503
ENSOARG00000015775	GPT2	glutamic--pyruvic transaminase 2 [Source:HGNC Symbol;Acc:HGNC:18062]	14	14836920	14869026	32.993	17.9136	1.84179	0.00025	0.0341513
ENSOARG00000014902	GSTA1	glutathione S-transferase A1-like (LOC101106720)	20	24932493	24946529	12.748	4.20514	3.03153	5e-05	0.0101165
ENSOARG00000019285	GSTM4	glutathione S-transferase Mu 4	1	86140095	86148981	1.10057	4.38254	0.251126	5e-05	0.0101165
ENSOARG00000015352	HAND2	heart and neural crest derivatives expressed 2	2	106085172	106086898	42.9508	114.049	0.3766	5e-05	0.0101165
ENSOARG00000016284	HOXC5	homeobox C5 [Source:HGNC Symbol;Acc:HGNC:5127]	3	132334178	132335749	2.16605	5.52647	0.391941	0.0002	0.0287879
ENSOARG00000002580	HS6ST3	heparan sulfate 6-O-sulfotransferase 3	10	73404336	73405417	0.644779	2.32577	0.277232	5e-05	0.0101165
ENSOARG00000007452	HSPA6	heat shock protein family A (Hsp70) member 6 [Source:HGNC Symbol;Acc:HGNC:5239]	1	111014975	111016714	37.319	3.75558	9.93695	5e-05	0.0101165
ENSOARG00000001111	ID1	inhibitor of DNA binding 1, HLH protein [Source:HGNC Symbol;Acc:HGNC:5360]	13	60486050	60486672	137.361	75.1341	1.82821	0.0001	0.0170214
ENSOARG00000015177	IFIT1	interferon induced protein with tetratricopeptide repeats 1 [Source:HGNC Symbol;Acc:HGNC:5407]	22	10811884	10820333	11.0386	55.5156	0.198838	5e-05	0.0101165
ENSOARG00000015169	IFIT2	interferon induced protein with tetratricopeptide repeats 2 [Source:HGNC Symbol;Acc:HGNC:5409]	22	10770400	10776591	2.94951	11.9682	0.246446	5e-05	0.0101165
ENSOARG00000002846	IGHM	immunoglobulin heavy constant mu [Source:HGNC Symbol;Acc:HGNC:5541]	JH921924.1	50045	53838	82.8929	34.7418	2.38597	5e-05	0.0101165
ENSOARG00000014822	IKZF1	IKAROS family zinc finger 1 [Source:HGNC Symbol;Acc:HGNC:13176]	4	5465011	5554973	3.05596	1.18116	2.58725	0.00015	0.0240078
ENSOARG00000003822	IRF4	interferon regulatory factor 4 [Source:HGNC Symbol;Acc:HGNC:6119]	20	50972069	50985668	1.99657	0.776639	2.57078	0.0003	0.0382982
ENSOARG00000008389	ITGA8	integrin subunit alpha 8 [Source:HGNC Symbol;Acc:HGNC:6144]	13	29099245	29291937	4.84654	9.32389	0.519798	0.0002	0.0287879
ENSOARG00000011599	JCHAIN	joining chain of multimeric IgA and IgM [Source:HGNC Symbol;Acc:HGNC:5713]	6	85673288	85682398	344.597	110.54	3.1174	5e-05	0.0101165
ENSOARG00000020278	KCNJ8	potassium voltage-gated channel subfamily J member 8 [Source:HGNC Symbol;Acc:HGNC:6269]	3	193195807	193205176	4.68019	9.29811	0.503349	5e-05	0.0101165
ENSOARG00000003270	KCNMB1	potassium calcium-activated channel subfamily M regulatory beta subunit 1 [Source:HGNC Symbol;Acc:HGNC:6285]	16	2313080	2320229	23.9421	48.5425	0.493219	0.0003	0.0382982
ENSOARG00000018279	LARGE1	LARGE xylosyl- and glucuronyltransferase 1 [Source:HGNC Symbol;Acc:HGNC:6511]	3	176866843	177196730	3.35173	0.0416349	80.5029	5e-05	0.0101165
ENSOARG00000019088	LGALS15	lectin, galactoside-binding, soluble, 15	AMGL01125506.1	5	796	1513.76	216.881	6.97968	5e-05	0.0101165
ENSOARG00000021088	LGALS3	galectin 3 [Source:HGNC Symbol;Acc:HGNC:6563]	7	64533068	64544034	269.218	131.159	2.05261	5e-05	0.0101165
ENSOARG00000008259	LTB	lymphotoxin beta [Source:HGNC Symbol;Acc:HGNC:6711]	20	26850361	26852189	14.1573	4.26502	3.3194	0.0001	0.0170214
ENSOARG00000020515	LYZ	Lysozyme C, non-stomach isozyme [Source:UniProtKB/Swiss-Prot;Acc:P80189]	3	150434369	150439510	12.2314	5.76104	2.12312	0.0002	0.0287879
ENSOARG00000008624	MADCAM1	mucosal vascular addressin cell adhesion molecule 1 [Source:HGNC Symbol;Acc:HGNC:6765]	5	40548709	40554304	5.83534	2.2391	2.60611	5e-05	0.0101165
ENSOARG00000003052	MAOA	monoamine oxidase A [Source:HGNC Symbol;Acc:HGNC:6833]	X	40680225	40760099	9.09641	22.0538	0.412465	5e-05	0.0101165
ENSOARG00000005315	MMP1	matrix metallopeptidase 1 [Source:HGNC Symbol;Acc:HGNC:7155]	15	5405995	5416379	15.4136	6.30704	2.44387	5e-05	0.0101165
ENSOARG00000004790	MMP13	matrix metallopeptidase 13 [Source:HGNC Symbol;Acc:HGNC:7159]	15	5258462	5270880	24.9473	11.3093	2.20591	5e-05	0.0101165
ENSOARG00000013397	MRAP2	melanocortin 2 receptor accessory protein 2 [Source:HGNC Symbol;Acc:HGNC:21232]	8	52423211	52505307	0.241508	1.54998	0.155814	5e-05	0.0101165
ENSOARG00000019708	MRPS15	mitochondrial ribosomal protein S15 [Source:HGNC Symbol;Acc:HGNC:14504]	1	11055081	11060732	79.0914	39.6486	1.99481	0.0002	0.0287879
ENSOARG00000013081	MS4A1	membrane spanning 4-domains A1 [Source:HGNC Symbol;Acc:HGNC:7315]	15	80246126	80252393	5.59112	1.32819	4.20958	5e-05	0.0101165
ENSOARG00000013999	MSLN	mesothelin	24	597599	600759	5.07447	1.80564	2.81034	0.0001	0.0170214
ENSOARG00000018394	NEUROD4	neuronal differentiation 4 [Source:HGNC Symbol;Acc:HGNC:13802]	3	164906707	164907699	2.60518	0.965257	2.69895	5e-05	0.0101165
ENSOARG00000005100	NPHS1	NPHS1, nephrin [Source:HGNC Symbol;Acc:HGNC:7908]	14	45656452	45675109	0.725795	0.117143	6.1958	0.0001	0.0170214
ENSOARG00000017214	NR4A1	nuclear receptor subfamily 4 group A member 1 [Source:HGNC Symbol;Acc:HGNC:7980]	3	134111451	134116506	9.01779	2.45962	3.66633	5e-05	0.0101165
ENSOARG00000006710	OLFM4	olfactomedin 4 [Source:HGNC Symbol;Acc:HGNC:17190]	10	11004686	11027898	63.8424	26.5268	2.40671	0.00035	0.0426503
ENSOARG00000011577	PDIA2	protein disulfide isomerase family A member 2 [Source:HGNC Symbol;Acc:HGNC:14180]	24	232718	235731	40.5099	14.2998	2.8329	5e-05	0.0101165
ENSOARG00000003430	PDZK1IP1	PDZK1 interacting protein 1 [Source:HGNC Symbol;Acc:HGNC:16887]	1	21490161	21497239	6.98849	2.07337	3.37059	5e-05	0.0101165
ENSOARG00000019839	PDZRN4	PDZ domain containing ring finger 4 [Source:HGNC Symbol;Acc:HGNC:30552]	3	145283936	145444367	3.3188	7.38519	0.449386	5e-05	0.0101165
ENSOARG00000013870	POU2AF1	POU class 2 associating factor 1 [Source:HGNC Symbol;Acc:HGNC:9211]	15	21072212	21096796	3.77218	1.53346	2.45991	0.0002	0.0287879
ENSOARG00000008451	PRR15	proline rich 15 [Source:HGNC Symbol;Acc:HGNC:22310]	4	66566695	66567075	46.3876	23.0662	2.01106	5e-05	0.0101165
ENSOARG00000012673	RCAN1	regulator of calcineurin 1 [Source:HGNC Symbol;Acc:HGNC:3040]	1	119195553	119205035	39.4211	14.3212	2.75264	5e-05	0.0101165
ENSOARG00000021142	RHOJ	ras homolog family member J [Source:HGNC Symbol;Acc:HGNC:688]	7	72396572	72490351	13.3114	25.9398	0.513165	0.0001	0.0170214
ENSOARG00000020495	RTP4	receptor transporter protein 4 [Source:HGNC Symbol;Acc:HGNC:23992]	1	198138027	198223956	1.6916	6.29403	0.268763	5e-05	0.0101165
ENSOARG00000000641	S100A4	S100 calcium binding protein A4 [Source:HGNC Symbol;Acc:HGNC:10494]	1	102575035	102577340	214.255	122.007	1.75609	0.0004	0.0471363
ENSOARG00000013062	SETD7	SET domain containing lysine methyltransferase 7 [Source:HGNC Symbol;Acc:HGNC:30412]	17	17831130	17877926	8.08688	14.9418	0.541225	0.0003	0.0382982
ENSOARG00000014710	SGK1	serum/glucocorticoid regulated kinase 1 [Source:HGNC Symbol;Acc:HGNC:10810]	8	59319492	59324974	37.6359	20.0017	1.88164	0.00015	0.0240078
ENSOARG00000009775	SH3BGR	SH3 domain binding glutamate rich protein [Source:HGNC Symbol;Acc:HGNC:10822]	1	257647233	257715915	50.0306	99.564	0.502497	0.0003	0.0382982
ENSOARG00000016274	SLC25A5	solute carrier family 25 member 5 [Source:HGNC Symbol;Acc:HGNC:10991]	X	109342823	109344195	242.153	128.668	1.882	0.00025	0.0341513
ENSOARG00000017050	SLC27A6	solute carrier family 27 member 6 [Source:HGNC Symbol;Acc:HGNC:11000]	5	22582095	22657624	0.462723	1.21368	0.381256	0.0003	0.0382982
ENSOARG00000020750	SMYD1	SET and MYND domain containing 1 [Source:HGNC Symbol;Acc:HGNC:20986]	3	58632941	58675138	6.31257	13.5661	0.465319	0.0001	0.0170214
ENSOARG00000001504	SREBF1	sterol regulatory element binding transcription factor 1 [Source:HGNC Symbol;Acc:HGNC:11289]	11	34176887	34191779	71.6117	18.2872	3.91595	5e-05	0.0101165
ENSOARG00000019012	SRXN1	sulfiredoxin 1 [Source:HGNC Symbol;Acc:HGNC:16132]	13	59696132	59701506	33.8283	19.7741	1.71074	0.0004	0.0471363
ENSOARG00000004567	STON1	stonin 1	3	75755491	75846098	2.70219	4.91358	0.549943	0.0004	0.0471363
ENSOARG00000012923	TACR1	tachykinin receptor 1 [Source:HGNC Symbol;Acc:HGNC:11526]	3	96753570	96922228	1.28145	3.32402	0.385512	5e-05	0.0101165
ENSOARG00000010659	TFF3	trefoil factor 3 [Source:HGNC Symbol;Acc:HGNC:11757]	1	260634425	260637438	99.9431	4.64083	21.5356	5e-05	0.0101165
ENSOARG00000019616	TIGIT	T-cell immunoreceptor with Ig and ITIM domains [Source:HGNC Symbol;Acc:HGNC:26838]	1	177294717	177311769	1.09504	0.38875	2.81682	0.0004	0.0471363
ENSOARG00000018753	TNFRSF13C	TNF receptor superfamily member 13C [Source:HGNC Symbol;Acc:HGNC:17755]	3	216935100	216936591	3.68687	1.13834	3.23881	0.00015	0.0240078
ENSOARG00000020741	TNFSF10	tumor necrosis factor superfamily member 10 [Source:HGNC Symbol;Acc:HGNC:11925]	1	213052924	213071058	7.15739	17.8089	0.4019	5e-05	0.0101165
ENSOARG00000008183	TRIB1	tribbles pseudokinase 1 [Source:HGNC Symbol;Acc:HGNC:16891]	9	27647335	27654355	35.6641	17.7033	2.01455	0.00025	0.0341513
ENSOARG00000020020	TUBA4A	Ovis aries tubulin, alpha 4a (TUBA4A), mRNA. [Source:RefSeq mRNA;Acc:NM_001163055]	2	220175495	220179114	47.2425	26.8709	1.75813	0.00035	0.0426503
ENSOARG00000021203	U6	U6 spliceosomal RNA [Source:RFAM;Acc:RF00026]	3	17404466	17404569	5.53501	1.16627	4.74591	5e-05	0.0101165
ENSOARG00000000692	VILL	villin like [Source:HGNC Symbol;Acc:HGNC:30906]	19	11380840	11398961	9.25102	3.49694	2.64546	0.0001	0.0170214
ENSOARG00000020609	VWA5B2	von Willebrand factor A domain containing 5B2 [Source:HGNC Symbol;Acc:HGNC:25144]	1	201141130	201152800	1.19886	10.7696	0.111319	5e-05	0.0101165
ENSOARG00000006096	WFDC2	WAP four-disulfide core domain 2 [Source:HGNC Symbol;Acc:HGNC:15939]	13	73883246	73886590	95.6321	41.9162	2.28151	5e-05	0.0101165
ENSOARG00000003275	WFIKKN2	WAP, follistatin/kazal, immunoglobulin, kunitz and netrin domain containing 2 [Source:HGNC Symbol;Acc:HGNC:30916]	11	35444765	35453108	1.05448	2.5858	0.407796	0.0001	0.0170214
ENSOARG00000002816		conglutinin-like (LOC101108297)	JH923302.1	6632	11606	17.408	0.462009	37.6789	5e-05	0.0101165
ENSOARG00000019866		novel gene	14	55912059	55912766	27.3167	5.07527	5.38231	5e-05	0.0101165
ENSOARG00000023837			9	2808648	2808754	0.606247	6.70443	0.0904248	5e-05	0.0101165
ENSOARG00000001917		immunoglobulin heavy variable region	JH922345.1	5385	9025	13.0961	5.07081	2.58264	5e-05	0.0101165
ENSOARG00000024077			7	39760616	39760693	4.54189	358.825	0.0126577	5e-05	0.0101165
ENSOARG00000002631		immunoglobulin lambda light chain variable region fragment	JH921965.1	3448	5276	45.3719	17.8017	2.54874	5e-05	0.0101165
ENSOARG00000002881		2'-5'-oligoadenylate synthetase	JH922747.1	21	10196	1.32349	8.38328	0.157873	5e-05	0.0101165
ENSOARG00000018075		novel gene	20	29597096	29599232	7.10511	29.5357	0.24056	5e-05	0.0101165
ENSOARG00000002875		BOLA class I histocompatibility antigen, alpha chain BL3-7-like (LOC101113217)	JH923374.1	16440	20089	11.5544	28.8518	0.400474	0.0001	0.0170214
ENSOARG00000015190		L-threonine 3-dehydrogenase, mitochondrial (LOC101118164)	2	104051162	104065220	2.54462	0.9251	2.75064	0.00015	0.0240078
ENSOARG00000009474		novel gene	2	245513187	245516380	60.6967	28.8404	2.10457	0.0002	0.0287879
ENSOARG00000017609		novel gene	JH923750.1	985	1470	16.8365	9.28041	1.8142	0.0002	0.0287879
ENSOARG00000002109		immunoglobulin heavy variable region	JH922011.1	6253	6751	16.7747	5.43098	3.08871	0.00035	0.0426503
ENSOARG00000000101		immunoglobulin lambda light chain variable region fragment	AMGL01125412.1	3362	3921	20.802	7.5888	2.74114	0.0004	0.0471363
