# Supplementary material for: Transcriptome analysis unraveled potential mechanisms of resistance to Haemonchus contortus infection in Merino sheep populations bred for parasite resistance
Source: Vet Res. 2019 Jan 24;50:7. doi: 10.1186/s13567-019-0622-6 (PMC6345051; doi:10.1186/s13567-019-0622-6)
Supplement: Supplementary file 5 — Additional file 5. DEGs between the two lines in the HSF flock in response to a tertiary infection. Genes with significantly different abundance between the Resistant and Susceptible lines in response to a Haemonchus contortus tertiary infection in the Haemonchus Selection Flock (HSF) at a False Discovery Rate (FDR) < 0.05%. [file 13567_2019_622_MOESM5_ESM.xlsx]

## Sheet: Sheet1
Gene_id	Gene_symbol	Gene_name	Chromosome	Gene start	Gene end	HRA_FPKM	HSA_FPKM	Fold change	p_value	FDR (q_value)
ENSOARG00000009686	ADAMTS4	ADAM metallopeptidase with thrombospondin type 1 motif 4	1	110732480	110743111	5.81673	0.645175	9.01574	5e-05	0.0458391
ENSOARG00000013883	ARID5A	AT-rich interaction domain 5A	3	103828090	103832824	9.42901	2.0377	4.62728	5e-05	0.0458391
ENSOARG00000009119	CCL19	C-C motif chemokine ligand 19	2	36665492	36666948	76.2825	26.2026	2.91126	5e-05	0.0458391
ENSOARG00000018283	CYP3A24	cytochrome P450 3A24	24	36495420	36645659	11.4395	51.9762	0.220091	5e-05	0.0458391
ENSOARG00000016664	FGG	fibrinogen gamma chain	17	2657181	2668293	16.7834	2.15408	7.79145	5e-05	0.0458391
ENSOARG00000002251	IDO1	indoleamine 2,3-dioxygenase 1	26	33532844	33547919	2.05898	13.8729	0.148417	5e-05	0.0458391
ENSOARG00000015177	IFIT1	interferon induced protein with tetratricopeptide repeats 1	22	10811884	10820333	7.9387	37.7341	0.210385	5e-05	0.0458391
ENSOARG00000018872	MRPL41	mitochondrial ribosomal protein L41	3	442874	443281	147.007	35.1701	4.17989	5e-05	0.0458391
ENSOARG00000018343	MT2	Metallothionein-2	14	23525089	23525821	142.49	21.9363	6.49563	5e-05	0.0458391
ENSOARG00000019405	RPL37A	ribosomal protein L37a	2	217474560	217477048	280.686	76.1456	3.68617	5e-05	0.0458391
ENSOARG00000002486	RRAD	RRAD, Ras related glycolysis inhibitor and calcium channel regulator	14	33974653	33977376	29.8053	6.98016	4.27	5e-05	0.0458391
ENSOARG00000005159	SERPINB2	plasminogen activator inhibitor 2-like (LOC101104705)	23	12629779	12642081	0.983636	3.97213	0.247634	5e-05	0.0458391
ENSOARG00000010659	TFF3	trefoil factor 3	1	260634425	260637438	373.799	26.6225	14.0407	5e-05	0.0458391
ENSOARG00000021203	U6	U6 spliceosomal RNA	3	17404466	17404569	0.401342	8.92808	0.0449528	5e-05	0.0458391
ENSOARG00000006096	WFDC2	WAP four-disulfide core domain 2	13	73883246	73886590	139.039	51.0382	2.72421	5e-05	0.0458391
ENSOARG00000014860	ZNF518A	zinc finger protein 518A	22	16741189	16745631	47.1344	5.79193	8.13794	5e-05	0.0458391
ENSOARG00000024410		Novel miRNA	JH922252.1	2467	2523	6835.3	12.1831	561.048	5e-05	0.0458391
ENSOARG00000026481		Novel lincRNA	18	68373351	68376670	17.5608	4.9632	3.5382	5e-05	0.0458391
ENSOARG00000002881		2'-5'-oligoadenylate synthetase	JH922747.1	21	10196	1.68489	8.04967	0.209312	5e-05	0.0458391
