# Supplementary material for: Transcriptome analysis unraveled potential mechanisms of resistance to Haemonchus contortus infection in Merino sheep populations bred for parasite resistance
Source: Vet Res. 2019 Jan 24;50:7. doi: 10.1186/s13567-019-0622-6 (PMC6345051; doi:10.1186/s13567-019-0622-6)
Supplement: Supplementary file 6 — Additional file 6. DEGs between the two lines in the TSF flock in response to a tertiary infection. Genes with significantly different abundance between the Resistant and Susceptible lines in response to a Haemonchus contortus tertiary infection in the Trichostrongylus Selection Flock (TSF) at a False Discovery Rate (FDR) < 0.05%. [file 13567_2019_622_MOESM6_ESM.xlsx]

## Sheet: Sheet1
Gene_id	Gene_symbol	Gene_name	Chromosome	Gene start	Gene end	TRA_FPKM	TSA_FPKM	Fold_TRA/TSA	p_value	FDR (q_value)
ENSOARG00000015390	ADH1C	alcohol dehydrogenase 1C (class I), gamma polypeptide	6	25339921	25358698	9.06356	2.38323	3.80306	5e-05	0.0213989
ENSOARG00000020509	ADIPOQ	Ovis aries adiponectin, C1Q and collagen domain containing (ADIPOQ), mRNA.	1	198618705	198631249	12.3052	2.22409	5.53269	5e-05	0.0213989
ENSOARG00000017047	ALDH1L2	aldehyde dehydrogenase 1 family member L2	3	173626773	173689562	3.36962	11.963	0.28167	5e-05	0.0213989
ENSOARG00000012326	BOLA3	bolA family member 3	3	95898327	95905972	47.6339	180.342	0.264131	5e-05	0.0213989
ENSOARG00000017739	CAPN6	calpain 6	X	117463066	117480083	2.97792	1.1408	2.61038	0.0001	0.033525
ENSOARG00000003758	CHPF2	chondroitin polymerizing factor 2	4	113203137	113207313	6.32613	69.7625	0.090681	0.0001	0.033525
ENSOARG00000010240	COX7A2	cytochrome c oxidase subunit 7A2	1	50842413	50842661	12.0942	100.576	0.120249	5e-05	0.0213989
ENSOARG00000003867	CYP11A1	cytochrome P450 family 11 subfamily A member 1	18	33216420	33230614	1.37386	0.274521	5.00457	5e-05	0.0213989
ENSOARG00000018798	DNAJC22	DnaJ heat shock protein family (Hsp40) member C22	3	136721255	136724181	0.310821	5.84934	0.0531378	5e-05	0.0213989
ENSOARG00000008475	GABRE	gamma-aminobutyric acid type A receptor epsilon subunit	X	79033840	79049997	15.2237	51.8972	0.293343	5e-05	0.0213989
ENSOARG00000016658	HNRNPF	heterogeneous nuclear ribonucleoprotein F	X	60488890	60498812	0.177334	1.65588	0.107094	0.00015	0.0457159
ENSOARG00000005034	HSPB6	heat shock protein family B (small) member 6	14	45589648	45591249	33.5614	11.8431	2.83384	5e-05	0.0213989
ENSOARG00000019417	IGFBP2	insulin like growth factor binding protein 2	2	217607092	217636866	15.9767	5.36594	2.97743	0.0001	0.033525
ENSOARG00000014496	IL8	Interleukin-8	6	88474889	88477180	0.941071	3.80048	0.247619	0.0001	0.033525
ENSOARG00000017116	MRGPRF	MAS related GPR family member F	21	45637716	45642961	16.1036	6.60337	2.43869	0.00015	0.0457159
ENSOARG00000013534	MYOC	myocilin	12	37251701	37265327	9.83701	3.47792	2.82842	5e-05	0.0213989
ENSOARG00000010213	MYOM1	myomesin 1	23	37599839	37713875	3.27813	0.96786	3.38699	5e-05	0.0213989
ENSOARG00000020688	PDE6H	phosphodiesterase 6H	3	199756401	199769410	0.222563	1.4427	0.154268	5e-05	0.0213989
ENSOARG00000012354	PSAT1	phosphoserine aminotransferase 1	2	58082457	58109069	16.529	37.249	0.443743	0.00015	0.0457159
ENSOARG00000000360	RPS27	ribosomal protein S27	6	25591141	25591392	40.261	248.619	0.161939	5e-05	0.0213989
ENSOARG00000020274	SEC61B	Sec61 translocon beta subunit	3	201795911	201796198	18.1463	278.995	0.0650417	5e-05	0.0213989
ENSOARG00000014882	SERPINA1	serpin family A member 1	18	57912144	57916083	11.2039	3.00566	3.7276	5e-05	0.0213989
ENSOARG00000014072	SIM2	single-minded family bHLH transcription factor 2	1	267018135	267070595	3.47293	1.28012	2.71297	0.00015	0.0457159
ENSOARG00000017490	THBS4	thrombospondin 4	7	10767492	10811643	42.5927	9.10634	4.67726	5e-05	0.0213989
ENSOARG00000002965	TPPP3	tubulin polymerization promoting protein family member 3	14	34345474	34346277	44.3832	17.2154	2.57811	0.0001	0.033525
ENSOARG00000019129	TRIB3	tribbles pseudokinase 3	13	59928054	59936548	0.85897	2.76208	0.310987	5e-05	0.0213989
ENSOARG00000016897	TRPV2	transient receptor potential cation channel subfamily V member 2	11	32770356	32787071	4.96419	95.8118	0.0518119	5e-05	0.0213989
ENSOARG00000024077		Novel miRNA	7	39760616	39760693	647.56	1.99755	324.177	0.0001	0.033525
ENSOARG00000010572		novel gene	20	27133729	27141475	190.305	45.0431	4.22495	5e-05	0.0213989
ENSOARG00000003827		zinc finger	14	62459468	62481877	19.339	5.43843	3.55599	5e-05	0.0213989
ENSOARG00000026055		Novel lincRNA	3	209096776	209231054	0.158104	1.03565	0.152662	0.0001	0.033525
ENSOARG00000024537		Novel miRNA	1	177322238	177322331	4.27053	43.5515	0.098057	5e-05	0.0213989
ENSOARG00000025240		Novel lincRNA	4	68741161	68742853	0.832068	8.86844	0.0938235	5e-05	0.0213989
ENSOARG00000010092		novel gene	1	259412647	259416241	0.712884	7.79326	0.0914744	5e-05	0.0213989
ENSOARG00000007891		novel gene	6	102692980	102693165	40.1617	561.796	0.071488	5e-05	0.0213989
ENSOARG00000013635		novel gene	2	191581396	191581993	1.36918	21.1495	0.0647382	5e-05	0.0213989
ENSOARG00000020286		novel gene	3	202324066	202324239	4.01419	151.808	0.0264425	5e-05	0.0213989
