# Supplementary material for: Transcriptome analysis unraveled potential mechanisms of resistance to Haemonchus contortus infection in Merino sheep populations bred for parasite resistance
Source: Vet Res. 2019 Jan 24;50:7. doi: 10.1186/s13567-019-0622-6 (PMC6345051; doi:10.1186/s13567-019-0622-6)
Supplement: Supplementary file 7 — Additional file 7. Extracellular Exosome related genes significantly enriched in both flocks in response to Haemonchus contortus infections. [file 13567_2019_622_MOESM7_ESM.xlsx]

## Sheet: Sheet1
Unique exosome related genes	Symbol	Gene Description	log2 (fold_HRA vs HSA)	q_value_HRA vs HAS	log2 (fold_HRI vs HSI)	q_value_(HRI vs HSI)	log2 (fold_TRA vs TSA	q_value_TRA vs TSA	log2 (fold_TRI vs TSI)	q_value (TRI vs TSI)
ENSOARG00000000950	A2M	alpha-2-macroglobulin	-0.0440235	0.998375	0.532107	0.671632	-0.410296	0.9999	-1.20412	0.00262745
ENSOARG00000012921	ACSM1	acyl-CoA synthetase medium-chain family member 1	-0.417578	0.998375	0.790161	0.561121	-2.33203	0.60754	-3.0992	0.00262745
ENSOARG00000003044	ACTA1	actin, alpha 1, skeletal muscle	0.352954	0.998375	0.123742	0.999374	-1.21318	0.4593	-1.76071	0.00262745
ENSOARG00000021179	ACTN1	actinin alpha 1	0.19706	0.998375	0.379541	0.851685	-0.557859	0.9999	-1.10187	0.00262745
ENSOARG00000005944	ADGRE5	adhesion G protein-coupled receptor E5	-0.49037	0.998375	-0.0171072	0.999374	-0.493084	0.9999	-1.09996	0.0259156
ENSOARG00000020509	ADIPOQ	adiponectin, C1Q and collagen domain containing	0.364609	0.998375	0.898973	0.131243	-2.46798	0.0213989	-2.01932	0.00262745
ENSOARG00000013782	ALB	serum albumin precursor	1.70967	0.418619	0.709988	0.441868	0.174538	0.9999	1.12861	0.00967334
ENSOARG00000018737	ALCAM	activated leukocyte cell adhesion molecule	0.491713	0.998375	-0.127798	0.999374	0.737393	0.389985	0.786272	0.0215003
ENSOARG00000009599	ALDH1A3	aldehyde dehydrogenase 1 family member A3	-0.212637	0.998375	-0.65658	0.286825	0.357312	0.9999	1.05328	0.00262745
ENSOARG00000017047	ALDH1L2	aldehyde dehydrogenase 1 family member L2	0.327936	0.998375	-0.0689512	0.999374	1.82793	0.0213989	2.10758	0.00262745
ENSOARG00000008507	ALPL	alkaline phosphatase, liver/bone/kidney	-0.345006	0.998375	-2.30694	0.0101165	-0.173845	0.9999	0.539716	0.378128
ENSOARG00000012521	ANGPTL2	angiopoietin like 2	-0.202417	0.998375	0.387242	0.994121	-0.0760581	0.9999	-1.36915	0.0259156
ENSOARG00000012672	ANXA1	annexin A1	-0.0411717	0.998375	-0.555767	0.382018	0.0917833	0.9999	-1.05259	0.00262745
ENSOARG00000018710	ANXA3	annexin A3	0.529522	0.998375	0.362806	0.760114	-0.663508	0.579928	-0.8057	0.0192029
ENSOARG00000018171	AQP5	aquaporin-5	-1.31086	0.805786	-0.889406	0.318634	1.06937	0.381491	-1.42478	0.0250213
ENSOARG00000011817	ATP2B2	ATPase plasma membrane Ca2+ transporting 2	0.255851	0.998375	1.12493	0.108356	#N/A	#N/A	-2.11991	0.00262745
ENSOARG00000011319	ATP6V1B1	ATPase H+ transporting V1 subunit B1	-0.826545	0.998375	-1.5578	0.0287879	-0.113416	0.9999	-1.09597	0.231225
ENSOARG00000007525	AXL	AXL receptor tyrosine kinase	0.15132	0.998375	0.344241	0.82475	-0.363098	0.9999	-0.755161	0.0452959
ENSOARG00000007656	BGN	biglycan	0.447947	0.998375	0.321684	0.900961	-0.777104	0.557675	-1.37606	0.00262745
ENSOARG00000006959	BPIFB1	BPI fold containing family B member 1	-1.0058	0.998375	0.647646	0.877722	-0.413105	0.9999	2.34004	0.0192029
ENSOARG00000001574	BTG2	protein BTG2	-0.822659	0.998375	-1.19395	0.0101165	-0.643607	0.778665	0.0732573	0.997528
ENSOARG00000008001	C1QA	complement C1q A chain	-0.259704	0.998375	-0.149692	0.999374	-0.373253	0.9999	-0.901359	0.00636328
ENSOARG00000007977	C1QB	complement C1q B chain	-0.254378	0.998375	-0.0571366	0.999374	-0.350728	0.9999	-0.86991	0.00262745
ENSOARG00000004658	C1S	complement C1s	0.15308	0.998375	0.37029	0.777005	0.28211	0.9999	-0.830162	0.0228941
ENSOARG00000009128	C7	complement C7	0.902417	0.701185	1.03197	0.0101165	-0.677225	0.727022	-0.422172	0.500808
ENSOARG00000001539	CADM1	cell adhesion molecule 1	0.427941	0.998375	0.224238	0.999374	-0.257061	0.9999	-1.15554	0.00262745
ENSOARG00000025180	CD14	monocyte differentiation antigen CD14 precursor	-0.103417	0.998375	-0.0183904	0.999374	-0.257886	0.9999	-0.839082	0.0342477
ENSOARG00000001710	CD19	CD19 molecule	-0.57025	0.998375	-1.64047	0.0101165	-0.35181	0.9999	0.617465	0.524828
ENSOARG00000004796	CD22	CD22 molecule	-0.739424	0.998375	-2.3037	0.0101165	-0.719248	0.796099	0.224718	0.997528
ENSOARG00000013509	CD274	CD274 molecule	-1.18097	0.998375	1.44338	0.129982	0.606326	0.9999	-1.96125	0.00262745
ENSOARG00000018809	CD44	CD44 molecule (Indian blood group)	-0.585334	0.998375	-0.0594666	0.999374	-0.628602	0.698147	-0.861533	0.0228941
ENSOARG00000014015	CD79B	CD79b molecule	-1.19175	0.997182	-2.74663	0.0101165	-1.04389	0.567119	1.08576	0.48762
ENSOARG00000008605	CD9	CD9 antigen	-0.00557162	0.999394	-0.304329	0.932105	1.04189	0.771137	-0.995146	0.00463958
ENSOARG00000001829	CDH11	cadherin 11	0.852453	0.998375	0.723623	0.210678	-0.556688	0.81801	-0.95038	0.00811926
ENSOARG00000009566	CDH13	cadherin 13	0.652557	0.998375	0.866502	0.155172	-0.223545	0.9999	-0.794695	0.0392673
ENSOARG00000002412	CDH16	cadherin 16	-0.66395	0.998375	-0.473483	0.855004	-0.170753	0.9999	1.10429	0.0152653
ENSOARG00000005291	CFI	complement factor I	-0.27925	0.998375	-1.8563	0.0101165	-0.87144	0.420192	-1.40611	0.00262745
ENSOARG00000009067	CHL1	cell adhesion molecule L1 like	0.428834	0.998375	0.130337	0.999374	-0.38362	0.9999	-1.19097	0.038147
ENSOARG00000017844	CILP	cartilage intermediate layer protein	-0.553462	0.998375	0.725907	0.311498	-1.25305	0.154731	-2.99174	0.00262745
ENSOARG00000014794	CLCA4	chloride channel accessory 4	-2.74157	0.998375	-3.2505	0.0101165	0.564296	0.9999	#N/A	#N/A
ENSOARG00000000208	CLDN11	claudin 11	0.398767	0.998375	0.108391	0.999374	-0.597867	0.9999	-1.89514	0.00262745
ENSOARG00000018869	CLDN2	claudin 2	-1.02425	0.998375	-0.74474	0.339078	0.012795	0.9999	-1.8776	0.00463958
ENSOARG00000010845	CLDN3	claudin 3	-0.081773	0.998375	-0.885354	0.96707	0.105444	0.9999	-2.42845	0.0362554
ENSOARG00000000271	CLMP	CXADR like membrane protein	0.458976	0.998375	#N/A	#N/A	#N/A	#N/A	-1.28112	0.00262745
ENSOARG00000012414	CLPS	colipase	-2.22038	0.998375	1.69417	0.999374	0.0784952	0.9999	inf	0.00262745
ENSOARG00000006410	COL12A1	collagen type XII alpha 1 chain	-0.105012	0.998375	0.42349	0.774436	-0.31219	0.9999	-1.53088	0.00262745
ENSOARG00000016790	COL14A1	collagen type XIV alpha 1 chain	0.945919	0.81961	0.929424	0.0851071	-0.525327	0.866752	-0.927797	0.0259156
ENSOARG00000019080	COL6A3	collagen type VI alpha 3 chain	0.0576306	0.998375	0.729795	0.252521	-0.144425	0.9999	-1.25794	0.00262745
ENSOARG00000017875	COL8A1	collagen type VIII alpha 1 chain	0.347044	0.998375	0.366	0.901665	-1.1655	0.229088	-2.22324	0.00262745
ENSOARG00000008208	CR2	complement C3d receptor 2	-0.428513	0.998375	-2.00003	0.0101165	-0.652967	0.947991	#N/A	#N/A
ENSOARG00000006897	CRISPLD1	cysteine rich secretory protein LCCL domain containing 1	1.1449	0.532475	1.08782	0.0341513	-0.952684	0.466079	-0.13776	0.997528
ENSOARG00000011051	CRISPLD2	cysteine rich secretory protein LCCL domain containing 2	1.08372	0.998375	0.789807	0.268087	0.155155	0.9999	-1.19563	0.0165644
ENSOARG00000015194	CRYAB	crystallin alpha B	-1.94753	0.998375	0.647782	0.426155	-0.66289	0.79119	-1.64322	0.00262745
ENSOARG00000001908	CSPG4	chondroitin sulfate proteoglycan 4	-0.238672	0.998375	0.552367	0.48113	-0.494193	0.950998	-0.952193	0.0240498
ENSOARG00000017879	CUX2	cut like homeobox 2	#N/A	#N/A	#N/A	#N/A	#N/A	#N/A	-2.01463	0.00463958
ENSOARG00000011768	CYFIP2	cytoplasmic FMR1 interacting protein 2	0.339715	0.998375	0.453515	0.773987	-0.52913	0.777087	-1.27129	0.0139025
ENSOARG00000000237	DAAM2	dishevelled associated activator of morphogenesis 2	0.919813	0.998375	1.08847	0.0341513	-0.703232	0.9999	-1.09213	0.00463958
ENSOARG00000006454	DPP4	dipeptidyl peptidase 4	0.223307	0.998375	-0.442069	0.69253	0.345543	0.9999	0.905007	0.00967334
ENSOARG00000011391	EHD2	EH domain containing 2	-0.129715	0.998375	0.653423	0.197597	-0.618472	0.668046	-1.41708	0.00262745
ENSOARG00000016952	ENDOD1	endonuclease domain containing 1	0.0657362	0.998375	-0.189465	0.999374	-0.126054	0.9999	-0.920289	0.00811926
ENSOARG00000003714	ENPEP	glutamyl aminopeptidase	0.0447633	0.998375	-0.052485	0.999374	-0.521987	0.960182	-1.07349	0.00967334
ENSOARG00000009344	FABP4	fatty acid binding protein 4	-0.661613	0.998375	0.406677	0.975385	-0.579675	0.9999	-2.072	0.00811926
ENSOARG00000010189	FAM3B	family with sequence similarity 3 member B	-0.201941	0.998375	-0.516459	0.723653	-0.144559	0.9999	-2.53527	0.00262745
ENSOARG00000019404	FBLN1	fibulin 1	-0.0445645	0.998375	0.507383	0.812248	0.177808	0.9999	-1.38428	0.00262745
ENSOARG00000008668	FBP2	fructose-bisphosphatase 2	-0.0650631	0.998375	-0.0942533	0.999374	0.317991	0.9999	1.63234	0.00262745
ENSOARG00000002445	FCER2	Fc fragment of IgE receptor II	-0.0203975	0.998375	-2.47722	0.0101165	-0.322816	0.9999	#N/A	#N/A
ENSOARG00000016733	FGA	fibrinogen alpha chain	-0.198775	0.998375	-1.60357	0.0101165	-0.386757	0.9999	0.845791	0.0624385
ENSOARG00000013453	FGF9	fibroblast growth factor 9	-0.0445627	0.998375	-0.0251253	0.999374	0.307748	0.9999	0.916434	0.041785
ENSOARG00000016664	FGG	fibrinogen gamma chain	-2.96189	0.0458391	-2.56992	0.0101165	0.182038	0.9999	2.0726	0.00262745
ENSOARG00000018670	FGL2	fibrinogen like 2	0.416213	0.998375	0.356664	0.878616	-0.739657	0.554955	-1.21923	0.00262745
ENSOARG00000005208	FLNA	filamin A	0.186852	0.998375	0.909052	0.545807	-1.03479	0.9999	-1.24272	0.0250213
ENSOARG00000012724	FLNB	filamin B	-0.124852	0.998375	0.0188073	0.999374	-0.0106506	0.9999	-0.980168	0.020279
ENSOARG00000019329	FN1	fibronectin 1	0.773098	0.998375	-0.0766917	0.999374	-1.08021	0.408084	-2.01416	0.00262745
ENSOARG00000012778	FURIN	furin, paired basic amino acid cleaving enzyme	0.123114	0.998375	0.120925	0.999374	-0.0772342	0.9999	-0.772499	0.030183
ENSOARG00000000900	GCNT3	glucosaminyl (N-acetyl) transferase 3, mucin type	-0.293642	0.998375	-1.0716	0.0101165	0.014407	0.9999	0.228539	0.907417
ENSOARG00000012440	GDF15	growth differentiation factor 15	-0.618901	0.998375	-1.19209	0.366168	1.08609	0.596462	2.38429	0.00967334
ENSOARG00000019963	GJA1	gap junction protein alpha 1	-0.262746	0.998375	0.874469	0.0426503	-0.878619	0.417372	-1.20326	0.00262745
ENSOARG00000012184	GPC3	glypican 3	0.218922	0.998375	0.430568	0.849416	-0.966245	0.537653	-0.968579	0.0483757
ENSOARG00000019319	GSTM3	glutathione S-transferase mu 3	0.104291	0.998375	0.435616	0.723653	-0.376613	0.9999	-0.932274	0.0371616
ENSOARG00000005235	GYG1	glycogenin 1	-0.168958	0.998375	0.188533	0.999374	-0.630039	0.617687	-0.916138	0.00262745
ENSOARG00000013149	HIST2H2BE	histone cluster 2 H2B family member e	0.317109	0.998375	0.805075	0.0907373	-0.618685	0.731847	-0.756264	0.041785
ENSOARG00000005151	HMCN1	hemicentin 1	-0.0716809	0.998375	#N/A	#N/A	#N/A	#N/A	-1.37941	0.0483757
ENSOARG00000007452	HSPA6	heat shock protein family A (Hsp70) member 6	-3.15069	0.767947	-3.3128	0.0101165	-1.52745	0.0952816	-2.24667	0.00463958
ENSOARG00000007785	HTRA1	HtrA serine peptidase 1	0.0400818	0.998375	0.227692	0.994121	-0.325241	0.9999	-0.859628	0.0139025
ENSOARG00000019417	IGFBP2	insulin like growth factor binding protein 2	-0.673435	0.998375	0.680377	0.340769	-1.57407	0.033525	-0.89811	0.0555241
ENSOARG00000017513	ISLR	immunoglobulin superfamily containing leucine rich repeat	0.173028	0.998375	0.457112	0.879	-0.77714	0.716978	-1.2854	0.00463958
ENSOARG00000008285	ITGA1	integrin subunit alpha 1	0.305878	0.998375	0.382702	0.922791	-0.374159	0.9999	-0.849626	0.0112562
ENSOARG00000005412	ITGA3	integrin subunit alpha 3	0.133027	0.998375	-0.103298	0.999374	-0.130529	0.9999	-0.763769	0.0240498
ENSOARG00000011599	JCHAIN	joining chain of multimeric IgA and IgM	-0.873378	0.998375	-1.64034	0.0101165	-0.525584	0.9999	-0.453516	0.492046
ENSOARG00000009163	KCNMA1	potassium calcium-activated channel subfamily M alpha 1	-0.0377023	0.998375	0.926249	0.123337	-0.963491	0.416277	-1.39966	0.00262745
ENSOARG00000007174	KIRREL	kin of IRRE like (Drosophila)	0.0994128	0.998375	0.645406	0.277227	-0.317718	0.9999	-0.76925	0.0459351
ENSOARG00000016784	KRT35	keratin, type I cuticular Ha5	-0.112953	0.998375	-0.0412838	0.999374	0.317989	0.9999	-1.35298	0.00262745
ENSOARG00000007694	LAMA3	laminin subunit alpha 3	0.187007	0.998375	0.0049454	0.999374	-0.109305	0.9999	-1.11187	0.00636328
ENSOARG00000019180	LAMC1	laminin subunit gamma 1	0.357938	0.998375	0.59179	0.292588	-0.231051	0.9999	-0.883706	0.00967334
ENSOARG00000021088	LGALS3	galectin 3	-0.541525	0.998375	-1.03746	0.0101165	0.201924	0.9999	0.0175825	0.997528
ENSOARG00000003257	LGALS3BP	galectin 3 binding protein	0.338434	0.998375	0.137098	0.999374	0.147301	0.9999	-1.46812	0.00262745
ENSOARG00000010719	LPL	lipoprotein lipase	0.196696	0.998375	0.66683	0.23526	-0.911037	0.224815	-1.6264	0.00463958
ENSOARG00000006826	LTBP4	latent transforming growth factor beta binding protein 4	-0.180286	0.998375	0.422106	0.755424	-0.57545	0.894146	-1.09486	0.00636328
ENSOARG00000015727	LUM	lumican	0.0528382	0.998375	0.0787479	0.999374	0.0809228	0.9999	-1.19209	0.00463958
ENSOARG00000019864	MIOX	myo-inositol oxygenase	-1.33221	0.998375	-0.849654	0.739268	0.969214	0.579928	1.35517	0.0392673
ENSOARG00000017116	MRGPRF	MAS related GPR family member F	-0.977458	0.998375	0.539735	0.570566	-1.28611	0.0457159	-1.07211	0.00463958
ENSOARG00000013081	MS4A1	membrane spanning 4-domains A1	-0.693921	0.998375	-2.07368	0.0101165	-0.478935	0.9999	0.947964	0.315923
ENSOARG00000020227	MUC13	mucin 13, cell surface associated	0.228921	0.998375	-0.50788	0.600661	0.394193	0.9999	-1.44605	0.00262745
ENSOARG00000020201	MYLK	myosin light chain kinase	0.584777	0.998375	0.74064	0.788607	-0.965286	0.9999	-1.29647	0.0112562
ENSOARG00000012454	MYO1C	myosin IC	-1.19144	0.998375	0.154452	0.999374	-0.344164	0.9999	-0.828369	0.00967334
ENSOARG00000013534	MYOC	myocilin	-0.064765	0.998375	0.802155	0.18897	-1.49999	0.0213989	-2.01191	0.00262745
ENSOARG00000003598	NID1	nidogen 1	0.472485	0.998375	0.523058	0.402622	-0.382477	0.9999	-1.06054	0.00636328
ENSOARG00000020710	NID2	nidogen 2	0.426854	0.998375	0.596423	0.974016	-0.71992	0.9999	-1.05716	0.00262745
ENSOARG00000005100	NPHS1	NPHS1, nephrin	#N/A	#N/A	-2.63129	0.0170214	#N/A	#N/A	#N/A	#N/A
ENSOARG00000006710	OLFM4	olfactomedin 4	-0.845484	0.998375	-1.26707	0.0426503	0.246607	0.9999	-0.328262	0.834366
ENSOARG00000017498	PCK1	phosphoenolpyruvate carboxykinase 1	0.245375	0.998375	0.108099	0.999374	0.438208	0.9999	-0.918286	0.0125386
ENSOARG00000003430	PDZK1IP1	PDZK1 interacting protein 1	-0.694088	0.998375	-1.753	0.0101165	0.142222	0.9999	-0.462647	0.659244
ENSOARG00000002335	PKD2	polycystin 2, transient receptor potential cation channel	0.705086	0.998375	0.667168	0.258438	-0.458395	0.9999	-0.836647	0.0250213
ENSOARG00000005685	PLOD2	procollagen-lysine,2-oxoglutarate 5-dioxygenase 2	0.639931	0.998375	0.439075	0.721161	-0.362113	0.9999	-1.01368	0.00463958
ENSOARG00000006047	PLS1	plastin 1	0.463122	0.998375	-0.229912	0.999374	0.240034	0.9999	-1.09541	0.00262745
ENSOARG00000012839	PM20D2	peptidase M20 domain containing 2	0.483485	0.998375	0.396596	0.91509	0.162897	0.9999	1.2304	0.00262745
ENSOARG00000001660	PRELP	proline and arginine rich end leucine rich repeat protein	0.100153	0.998375	1.13909	0.0569848	-0.518961	0.9999	-1.40657	0.00967334
ENSOARG00000017631	PRKCB	protein kinase C beta	-0.47635	0.998375	0.587016	0.655757	-0.450653	0.9999	-0.986128	0.0112562
ENSOARG00000009911	PROM1	prominin 1	0.0822021	0.998375	-0.635543	0.625254	-0.580811	0.874961	0.94075	0.0459351
ENSOARG00000012354	PSAT1	phosphoserine aminotransferase 1	-0.432171	0.998375	-0.886639	0.0702413	1.1722	0.0457159	1.96702	0.00262745
ENSOARG00000014116	PTGS1	prostaglandin G/H synthase 1 precursor	-1.55051	0.998375	-0.426723	0.999374	0.451969	0.9999	-0.915038	0.0362554
ENSOARG00000009260	QPCT	glutaminyl-peptide cyclotransferase precursor	0.63721	0.998375	0.388085	0.999374	#N/A	#N/A	-3.50593	0.0342477
ENSOARG00000020908	RAB27A	RAB27A, member RAS oncogene family	0.462328	0.998375	-0.208807	0.999374	0.059009	0.9999	-1.10057	0.00262745
ENSOARG00000019441	RHOB	rho-related GTP-binding protein RhoB	-0.154706	0.998375	0.266063	0.97566	0.425008	0.9999	-0.884392	0.0312948
ENSOARG00000021142	RHOJ	ras homolog family member J	0.749241	0.998375	0.962504	0.0170214	-0.755041	0.517069	-0.996441	0.00463958
ENSOARG00000009225	RND3	Rho family GTPase 3	-0.172394	0.998375	0.121073	0.999374	-0.149407	0.9999	-1.22222	0.00262745
ENSOARG00000001516	SERINC2	serine incorporator 2	-0.0607752	0.998375	-0.299504	0.943692	-0.0571461	0.9999	-0.969269	0.00811926
ENSOARG00000014882	SERPINA1	serpin family A member 1	0.0546265	0.998375	-0.309634	0.998059	-1.89825	0.0213989	-0.174106	0.996275
ENSOARG00000006391	SERPINB5	serpin family B member 5	-0.171406	0.998375	-0.492735	0.647284	-0.00176888	0.9999	-0.961971	0.0270409
ENSOARG00000015262	SERPINE1	serpin family E member 1	-1.37131	0.805786	-0.766391	0.654333	-0.300425	0.9999	-2.28262	0.00262745
ENSOARG00000014232	SERPINF1	serpin family F member 1	-0.421711	0.998375	0.327326	0.946902	-1.33631	0.232096	-1.43282	0.00262745
ENSOARG00000018302	SFN	stratifin	-0.0460244	0.998375	-0.844773	0.108356	0.661081	0.7891	-1.3576	0.00262745
ENSOARG00000002359	SFRP1	secreted frizzled related protein 1	0.2067	0.998375	0.340017	0.824637	0.0335477	0.9999	-0.79459	0.0281406
ENSOARG00000017613	SLC12A2	solute carrier family 12 member 2	0.361427	0.998375	0.177214	0.999374	0.0655288	0.9999	0.825051	0.0259156
ENSOARG00000001761	SLURP1	secreted LY6/PLAUR domain containing 1	0.0574191	0.998375	-0.216801	0.999374	#N/A	#N/A	-3.33438	0.00262745
ENSOARG00000000485	SOD3	superoxide dismutase 3, extracellular	-0.434759	0.998375	0.335737	0.921971	-0.529909	0.787828	-0.844916	0.0291338
ENSOARG00000005006	SPARCL1	SPARC like 1	0.602353	0.998375	0.777727	0.367886	-0.882354	0.920601	-1.21247	0.00811926
ENSOARG00000002590	SPP1	osteopontin precursor	0.388624	0.998375	-0.0363763	0.999374	-0.0636786	0.9999	-1.06566	0.0281406
ENSOARG00000008349	TACSTD2	tumor-associated calcium signal transducer 2	1.23607	0.998375	0.397335	0.972331	0.637664	0.9999	-2.33347	0.00262745
ENSOARG00000015081	TGFBI	transforming growth factor beta induced	-0.535008	0.998375	0.032556	0.999374	-0.371018	0.9999	-1.59801	0.00636328
ENSOARG00000017490	THBS4	thrombospondin 4	-0.232173	0.998375	0.691695	0.196189	-2.22566	0.0213989	-2.36271	0.00262745
ENSOARG00000011839	TMC5	transmembrane channel like 5	0.302666	0.998375	0.248535	0.999374	-0.42178	0.9999	-1.32363	0.030183
ENSOARG00000020741	TNFSF10	tumor necrosis factor superfamily member 10	1.08383	0.650654	1.31509	0.0101165	0.850456	0.557463	-0.858792	0.0259156
ENSOARG00000002965	TPPP3	tubulin polymerization promoting protein family member 3	-1.11785	0.998375	0.64638	0.377968	-1.36632	0.033525	-2.00978	0.00262745
ENSOARG00000020020	TUBA4A	Ovis aries tubulin, alpha 4a (TUBA4A), mRNA.	-0.387163	0.998375	-0.814041	0.0426503	-0.0419153	0.9999	0.031461	0.997528
ENSOARG00000013198	UCHL1	ubiquitin C-terminal hydrolase L1	-0.489688	0.998375	-0.0102854	0.999374	-0.569222	0.833875	-1.37596	0.00262745
ENSOARG00000019575	VIL1	villin 1	-0.0817461	0.998375	-0.412725	0.901032	0.348275	0.9999	-0.928496	0.041785
ENSOARG00000011328	VIM	vimentin	-0.329941	0.998375	0.37267	0.813371	-0.577895	0.9999	-1.30365	0.00636328
ENSOARG00000008752	VWF	von Willebrand factor	-0.482441	0.998375	0.166027	0.999374	0.235028	0.9999	-0.946146	0.0165644
ENSOARG00000002035	WARS	tryptophanyl-tRNA synthetase	0.35558	0.998375	0.701834	0.412442	0.0626526	0.9999	-1.36034	0.00262745
