# Supplementary material for: Transcriptome analysis unraveled potential mechanisms of resistance to Haemonchus contortus infection in Merino sheep populations bred for parasite resistance
Source: Vet Res. 2019 Jan 24;50:7. doi: 10.1186/s13567-019-0622-6 (PMC6345051; doi:10.1186/s13567-019-0622-6)
Supplement: Supplementary file 8 — Additional file 8. Significantly enriched Database for Annotation, Visualization, and Integrated Discovery (DAVID) terms. DAVID terms at a False Discovery Rate (FDR) < 10% in the Trichostrongylus Selection Flock (TSF) in response to a primary Haemonchus contortus infection were shown. [file 13567_2019_622_MOESM8_ESM.xlsx]

## Sheet: Sheet1
DAVID Category	Term	Gene Count	%	P Value	FDR (%)	Gene_ID	List Total	Population Hits	Population Total	Fold Enrichment
GO_TERM_BP_DIRECT	GO:0031295~T cell costimulation	5	0.869565	0.00472373	7.76078	ENSOARG00000008984, ENSOARG00000005448, ENSOARG00000013509, ENSOARG00000001337, ENSOARG00000006454	422	18	10659	7.01619
GO_TERM_BP_DIRECT	GO:0016525~negative regulation of angiogenesis	7	1.21739	0.00449747	7.40236	ENSOARG00000017490, ENSOARG00000000915, ENSOARG00000004233, ENSOARG00000013903, ENSOARG00000015737, ENSOARG00000014766, ENSOARG00000014232	422	40	10659	4.4202
GO_TERM_BP_DIRECT	GO:0050731~positive regulation of peptidyl-tyrosine phosphorylation	8	1.3913	0.00367413	6.08702	ENSOARG00000017490, ENSOARG00000009699, ENSOARG00000021001, ENSOARG00000008545, ENSOARG00000008984, ENSOARG00000001908, ENSOARG00000016181, ENSOARG00000018809	422	51	10659	3.96209
GO_TERM_BP_DIRECT	GO:0051607~defense response to virus	10	1.73913	0.00350239	5.81044	ENSOARG00000019033, ENSOARG00000014648, ENSOARG00000016611, ENSOARG00000011584, ENSOARG00000005821, ENSOARG00000015078, ENSOARG00000010231, ENSOARG00000002952, ENSOARG00000018834, ENSOARG00000025182	422	78	10659	3.23824
GO_TERM_BP_DIRECT	GO:0035987~endodermal cell differentiation	6	1.04348	0.00214117	3.591	ENSOARG00000019329, ENSOARG00000017875, ENSOARG00000016181, ENSOARG00000006410, ENSOARG00000007694, ENSOARG00000019414	422	24	10659	6.31457
GO_TERM_BP_DIRECT	GO:0006954~inflammatory response	14	2.43478	0.00120635	2.0384	ENSOARG00000004675, ENSOARG00000020131, ENSOARG00000004971, ENSOARG00000016611, ENSOARG00000007525, ENSOARG00000002612, ENSOARG00000014116, ENSOARG00000014766, ENSOARG00000012672, ENSOARG00000017205, ENSOARG00000025177, ENSOARG00000007592, ENSOARG00000025180, ENSOARG00000004964	422	124	10659	2.85174
GO_TERM_BP_DIRECT	GO:0035988~chondrocyte proliferation	4	0.695652	0.00111923	1.8925	ENSOARG00000000606, ENSOARG00000010042, ENSOARG00000014240, ENSOARG00000019414	422	6	10659	16.8389
GO_TERM_BP_DIRECT	GO:0050728~negative regulation of inflammatory response	9	1.56522	0.000905298	1.53339	ENSOARG00000025177, ENSOARG00000017205, ENSOARG00000010574, ENSOARG00000000175, ENSOARG00000020509, ENSOARG00000006068, ENSOARG00000003215, ENSOARG00000009019, ENSOARG00000012715	422	52	10659	4.37163
GO_TERM_BP_DIRECT	GO:0007155~cell adhesion	13	2.26087	0.000792909	1.34424	ENSOARG00000005412, ENSOARG00000008605, ENSOARG00000005941, ENSOARG00000000208, ENSOARG00000019441, ENSOARG00000000498, ENSOARG00000005448, ENSOARG00000003894, ENSOARG00000016809, ENSOARG00000015081, ENSOARG00000007694, ENSOARG00000009019, ENSOARG00000002590	422	104	10659	3.15729
GO_TERM_BP_DIRECT	GO:0045071~negative regulation of viral genome replication	6	1.04348	0.000689392	1.16972	ENSOARG00000014648, ENSOARG00000015177, ENSOARG00000002952, ENSOARG00000010283, ENSOARG00000009740, ENSOARG00000004964	422	19	10659	7.9763
GO_TERM_BP_DIRECT	GO:0007229~integrin-mediated signaling pathway	10	1.73913	0.00060056	1.01972	ENSOARG00000005412, ENSOARG00000008009, ENSOARG00000009699, ENSOARG00000021064, ENSOARG00000000498, ENSOARG00000016181, ENSOARG00000014240, ENSOARG00000018034, ENSOARG00000016476, ENSOARG00000008285	422	61	10659	4.1407
GO_TERM_BP_DIRECT	GO:0008285~negative regulation of cell proliferation	19	3.30435	0.000518911	0.88166	ENSOARG00000006083, ENSOARG00000004768, ENSOARG00000009699, ENSOARG00000013971, ENSOARG00000006070, ENSOARG00000015078, ENSOARG00000004233, ENSOARG00000009740, ENSOARG00000020413, ENSOARG00000009566, ENSOARG00000020676, ENSOARG00000008605, ENSOARG00000011322, ENSOARG00000008545, ENSOARG00000014800, ENSOARG00000013636, ENSOARG00000020475, ENSOARG00000009999, ENSOARG00000008285	422	190	10659	2.52583
GO_TERM_BP_DIRECT	GO:0001666~response to hypoxia	10	1.73913	0.000409399	0.696204	ENSOARG00000009163, ENSOARG00000017631, ENSOARG00000000485, ENSOARG00000005757, ENSOARG00000005685, ENSOARG00000015194, ENSOARG00000001337, ENSOARG00000004233, ENSOARG00000010845, ENSOARG00000006454	422	58	10659	4.35488
GO_TERM_BP_DIRECT	GO:0007160~cell-matrix adhesion	10	1.73913	0.000235061	0.400293	ENSOARG00000016664, ENSOARG00000005757, ENSOARG00000020710, ENSOARG00000013611, ENSOARG00000005780, ENSOARG00000014240, ENSOARG00000018034, ENSOARG00000003598, ENSOARG00000016476, ENSOARG00000008285	422	54	10659	4.67746
GO_TERM_BP_DIRECT	GO:0001525~angiogenesis	13	2.26087	0.000229664	0.391118	ENSOARG00000000304, ENSOARG00000000942, ENSOARG00000019962, ENSOARG00000003714, ENSOARG00000013611, ENSOARG00000015262, ENSOARG00000001337, ENSOARG00000014240, ENSOARG00000002407, ENSOARG00000015081, ENSOARG00000002263, ENSOARG00000009999, ENSOARG00000013453	422	91	10659	3.60833
GO_TERM_CC_DIRECT	GO:0009897~external side of plasma membrane	13	2.26087	0.00786002	9.80596	ENSOARG00000018889, ENSOARG00000016664, ENSOARG00000018737, ENSOARG00000008984, ENSOARG00000016611, ENSOARG00000013509, ENSOARG00000020747, ENSOARG00000009566, ENSOARG00000008605, ENSOARG00000005412, ENSOARG00000016181, ENSOARG00000003714, ENSOARG00000008285	477	149	13162	2.40747
GO_TERM_CC_DIRECT	GO:0009925~basal plasma membrane	5	0.869565	0.0042479	5.41548	ENSOARG00000002335, ENSOARG00000000498, ENSOARG00000012454, ENSOARG00000008349, ENSOARG00000018171	477	19	13162	7.26139
GO_TERM_CC_DIRECT	GO:0005783~endoplasmic reticulum	25	4.34783	0.00420289	5.35955	ENSOARG00000001833, ENSOARG00000008752, ENSOARG00000002947, ENSOARG00000011577, ENSOARG00000009911, ENSOARG00000006503, ENSOARG00000018814, ENSOARG00000013782, ENSOARG00000014738, ENSOARG00000020509, ENSOARG00000009509, ENSOARG00000005685, ENSOARG00000012189, ENSOARG00000020148, ENSOARG00000018171, ENSOARG00000012717, ENSOARG00000012715, ENSOARG00000001783, ENSOARG00000007592, ENSOARG00000016181,…	477	370	13162	1.86441
GO_TERM_CC_DIRECT	GO:0016328~lateral plasma membrane	6	1.04348	0.00408364	5.2112	ENSOARG00000012672, ENSOARG00000019963, ENSOARG00000017927, ENSOARG00000012454, ENSOARG00000008349, ENSOARG00000010845	477	30	13162	5.51866
GO_TERM_CC_DIRECT	GO:0009986~cell surface	21	3.65217	0.00250675	3.22938	ENSOARG00000002359, ENSOARG00000004007, ENSOARG00000000271, ENSOARG00000007954, ENSOARG00000010719, ENSOARG00000010215, ENSOARG00000005780, ENSOARG00000007525, ENSOARG00000015052, ENSOARG00000007656, ENSOARG00000008009, ENSOARG00000009911, ENSOARG00000000304, ENSOARG00000008545, ENSOARG00000025177, ENSOARG00000001908, ENSOARG00000012778, ENSOARG00000009964, ENSOARG00000020509, ENSOARG00000018809,…	477	276	13162	2.09949
GO_TERM_CC_DIRECT	GO:0001725~stress fiber	7	1.21739	0.00223658	2.88602	ENSOARG00000021179, ENSOARG00000013106, ENSOARG00000021064, ENSOARG00000020201, ENSOARG00000018034, ENSOARG00000012724, ENSOARG00000003044	477	38	13162	5.08297
GO_TERM_CC_DIRECT	GO:0005581~collagen trimer	7	1.21739	0.00123092	1.598	ENSOARG00000017875, ENSOARG00000019080, ENSOARG00000011815, ENSOARG00000020509, ENSOARG00000003193, ENSOARG00000007977, ENSOARG00000008001	477	34	13162	5.68097
GO_TERM_CC_DIRECT	GO:0072562~blood microparticle	10	1.73913	0.000649801	0.846543	ENSOARG00000019329, ENSOARG00000016664, ENSOARG00000013782, ENSOARG00000000950, ENSOARG00000012921, ENSOARG00000003257, ENSOARG00000004658, ENSOARG00000007977, ENSOARG00000007452, ENSOARG00000003044	477	67	13162	4.1184
GO_TERM_CC_DIRECT	GO:0005903~brush border	8	1.3913	0.000435789	0.568468	ENSOARG00000021179, ENSOARG00000006047, ENSOARG00000003714, ENSOARG00000012454, ENSOARG00000005336, ENSOARG00000019575, ENSOARG00000014563, ENSOARG00000012724	477	39	13162	5.66016
GO_TERM_CC_DIRECT	GO:0005578~proteinaceous extracellular matrix	14	2.43478	0.000364369	0.475509	ENSOARG00000002359, ENSOARG00000008752, ENSOARG00000014133, ENSOARG00000005006, ENSOARG00000011051, ENSOARG00000001660, ENSOARG00000012184, ENSOARG00000006826, ENSOARG00000019080, ENSOARG00000005655, ENSOARG00000014240, ENSOARG00000015737, ENSOARG00000015081, ENSOARG00000007656	477	119	13162	3.24627
GO_TERM_CC_DIRECT	GO:0005604~basement membrane	9	1.56522	0.000182876	0.238918	ENSOARG00000017490, ENSOARG00000005941, ENSOARG00000019180, ENSOARG00000020710, ENSOARG00000003814, ENSOARG00000005151, ENSOARG00000019404, ENSOARG00000007872, ENSOARG00000020475	477	45	13162	5.51866
GO_TERM_CC_DIRECT	GO:0005901~caveola	9	1.56522	2.74292e-05	0.0358686	ENSOARG00000011391, ENSOARG00000009163, ENSOARG00000005780, ENSOARG00000001337, ENSOARG00000009964, ENSOARG00000014183, ENSOARG00000009566, ENSOARG00000001836, ENSOARG00000012715	477	35	13162	7.09542
GO_TERM_CC_DIRECT	GO:0031012~extracellular matrix	17	2.95652	1.19116e-08	1.55791e-05	ENSOARG00000000485, ENSOARG00000014336, ENSOARG00000007785, ENSOARG00000016790, ENSOARG00000015262, ENSOARG00000015737, ENSOARG00000020413, ENSOARG00000009529, ENSOARG00000019414, ENSOARG00000017844, ENSOARG00000017875, ENSOARG00000008545, ENSOARG00000009670, ENSOARG00000003257, ENSOARG00000006410, ENSOARG00000013534, ENSOARG00000014232	477	77	13162	6.09203
GO_TERM_CC_DIRECT	GO:0070062~extracellular exosome	128	22.2609	2.37112e-11	3.10118e-08	ENSOARG00000006391, ENSOARG00000012440, ENSOARG00000001660, ENSOARG00000015262, ENSOARG00000020908, ENSOARG00000013453, ENSOARG00000008605, ENSOARG00000009163, ENSOARG00000005151, ENSOARG00000017047, ENSOARG00000012839, ENSOARG00000011051, ENSOARG00000009225, ENSOARG00000018869, ENSOARG00000013149, ENSOARG00000018171, ENSOARG00000007452, ENSOARG00000011391, ENSOARG00000017844, ENSOARG00000001761,…	477	1991	13162	1.77395
GO_TERM_CC_DIRECT	GO:0005925~focal adhesion	38	6.6087	7.34239e-12	9.60301e-09	ENSOARG00000018737, ENSOARG00000019441, ENSOARG00000018621, ENSOARG00000001337, ENSOARG00000016878, ENSOARG00000009566, ENSOARG00000008605, ENSOARG00000005941, ENSOARG00000019963, ENSOARG00000005944, ENSOARG00000017329, ENSOARG00000011328, ENSOARG00000012724, ENSOARG00000008285, ENSOARG00000009699, ENSOARG00000021064, ENSOARG00000009225, ENSOARG00000005448, ENSOARG00000003372, ENSOARG00000018034,…	477	280	13162	3.7448
GO_TERM_CC_DIRECT	GO:0005615~extracellular space	64	11.1304	1.86181e-12	2.4351e-09	ENSOARG00000006391, ENSOARG00000016784, ENSOARG00000020492, ENSOARG00000008349, ENSOARG00000007525, ENSOARG00000015052, ENSOARG00000015262, ENSOARG00000005220, ENSOARG00000006959, ENSOARG00000013453, ENSOARG00000008605, ENSOARG00000005829, ENSOARG00000010444, ENSOARG00000008545, ENSOARG00000017412, ENSOARG00000020509, ENSOARG00000005822, ENSOARG00000005291, ENSOARG00000016611, ENSOARG00000015737,…	477	668	13162	2.64367
GO_TERM_MF_DIRECT	GO:0008131~primary amine oxidase activity	3	0.521739	0.00691752	8.9379	ENSOARG00000004027, ENSOARG00000000273, ENSOARG00000003052	366	4	10488	21.4918
GO_TERM_MF_DIRECT	GO:0005198~structural molecule activity	12	2.08696	0.00470716	6.16578	ENSOARG00000004177, ENSOARG00000015493, ENSOARG00000016664, ENSOARG00000025184, ENSOARG00000012672, ENSOARG00000000208, ENSOARG00000016784, ENSOARG00000018869, ENSOARG00000020185, ENSOARG00000011328, ENSOARG00000001337, ENSOARG00000010845	366	127	10488	2.70763
GO_TERM_MF_DIRECT	GO:0050840~extracellular matrix binding	5	0.869565	0.00239575	3.18351	ENSOARG00000014336, ENSOARG00000015737, ENSOARG00000003598, ENSOARG00000015081, ENSOARG00000007656	366	17	10488	8.42816
GO_TERM_MF_DIRECT	GO:0004252~serine-type endopeptidase activity	14	2.43478	0.00172251	2.29852	ENSOARG00000007785, ENSOARG00000004658, ENSOARG00000019979, ENSOARG00000003744, ENSOARG00000004515, ENSOARG00000012515, ENSOARG00000007978, ENSOARG00000012778, ENSOARG00000007970, ENSOARG00000016923, ENSOARG00000005291, ENSOARG00000002990, ENSOARG00000004815, ENSOARG00000006454	366	146	10488	2.74781
GO_TERM_MF_DIRECT	GO:0004867~serine-type endopeptidase inhibitor activity	9	1.56522	0.000297402	0.400395	ENSOARG00000000918, ENSOARG00000006391, ENSOARG00000000950, ENSOARG00000012778, ENSOARG00000003275, ENSOARG00000019080, ENSOARG00000015262, ENSOARG00000013535, ENSOARG00000020413	366	50	10488	5.15803
GO_TERM_MF_DIRECT	GO:0005201~extracellular matrix structural constituent	7	1.21739	0.000271283	0.36529	ENSOARG00000017189, ENSOARG00000006115, ENSOARG00000001660, ENSOARG00000019180, ENSOARG00000020503, ENSOARG00000019404, ENSOARG00000016476	366	27	10488	7.42927
GO_TERM_MF_DIRECT	GO:0008201~heparin binding	12	2.08696	5.17354e-05	0.0697587	ENSOARG00000002359, ENSOARG00000017490, ENSOARG00000010719, ENSOARG00000021001, ENSOARG00000008545, ENSOARG00000011051, ENSOARG00000016611, ENSOARG00000003894, ENSOARG00000014240, ENSOARG00000020413, ENSOARG00000003513, ENSOARG00000014766	366	75	10488	4.58492
GO_TERM_MF_DIRECT	GO:0005509~calcium ion binding	36	6.26087	4.23008e-05	0.0570407	ENSOARG00000017189, ENSOARG00000002335, ENSOARG00000002412, ENSOARG00000020710, ENSOARG00000019404, ENSOARG00000010206, ENSOARG00000009566, ENSOARG00000008009, ENSOARG00000005944, ENSOARG00000006826, ENSOARG00000000912, ENSOARG00000020543, ENSOARG00000005151, ENSOARG00000017490, ENSOARG00000013562, ENSOARG00000008405, ENSOARG00000005526, ENSOARG00000004658, ENSOARG00000003814, ENSOARG00000003894,…	366	491	10488	2.10103
KEGG_PATHWAY	oas04670:Leukocyte transendothelial migration	11	1.91304	0.0070051	8.61824	ENSOARG00000004177, ENSOARG00000021179, ENSOARG00000025184, ENSOARG00000000208, ENSOARG00000009699, ENSOARG00000017631, ENSOARG00000002180, ENSOARG00000018869, ENSOARG00000013611, ENSOARG00000010845, ENSOARG00000015656	262	120	7762	2.71571
KEGG_PATHWAY	oas05031:Amphetamine addiction	8	1.3913	0.00590908	7.31667	ENSOARG00000013491, ENSOARG00000001783, ENSOARG00000017631, ENSOARG00000011394, ENSOARG00000003052, ENSOARG00000009983, ENSOARG00000008337, ENSOARG00000009999	262	65	7762	3.64627
KEGG_PATHWAY	oas05162:Measles	12	2.08696	0.00565459	7.01202	ENSOARG00000010352, ENSOARG00000020741, ENSOARG00000008984, ENSOARG00000002180, ENSOARG00000012923, ENSOARG00000002952, ENSOARG00000013903, ENSOARG00000010283, ENSOARG00000009154, ENSOARG00000009740, ENSOARG00000006142, ENSOARG00000007452	262	135	7762	2.63342
KEGG_PATHWAY	oas04010:MAPK signaling pathway	18	3.13043	0.00519499	6.45949	ENSOARG00000015628, ENSOARG00000003963, ENSOARG00000017631, ENSOARG00000021001, ENSOARG00000010272, ENSOARG00000000725, ENSOARG00000003372, ENSOARG00000002612, ENSOARG00000007452, ENSOARG00000013453, ENSOARG00000001783, ENSOARG00000008545, ENSOARG00000005208, ENSOARG00000025177, ENSOARG00000005757, ENSOARG00000012724, ENSOARG00000025180, ENSOARG00000009999	262	254	7762	2.09948
KEGG_PATHWAY	oas05142:Chagas disease (American trypanosomiasis)	11	1.91304	0.00489387	6.09583	ENSOARG00000001783, ENSOARG00000005642, ENSOARG00000025177, ENSOARG00000008984, ENSOARG00000015990, ENSOARG00000002180, ENSOARG00000015262, ENSOARG00000007977, ENSOARG00000009999, ENSOARG00000004964, ENSOARG00000008001	262	114	7762	2.85864
KEGG_PATHWAY	oas05204:Chemical carcinogenesis	9	1.56522	0.00382959	4.80009	ENSOARG00000019319, ENSOARG00000009708, ENSOARG00000007592, ENSOARG00000018283, ENSOARG00000009599, ENSOARG00000014902, ENSOARG00000008946, ENSOARG00000018068, ENSOARG00000009066	262	76	7762	3.50834
KEGG_PATHWAY	oas04970:Salivary secretion	10	1.73913	0.00363544	4.56195	ENSOARG00000009163, ENSOARG00000017631, ENSOARG00000001094, ENSOARG00000007555, ENSOARG00000008297, ENSOARG00000017613, ENSOARG00000007989, ENSOARG00000018171, ENSOARG00000011817, ENSOARG00000013625	262	92	7762	3.22021
KEGG_PATHWAY	oas05133:Pertussis	10	1.73913	0.0017871	2.26709	ENSOARG00000002722, ENSOARG00000001783, ENSOARG00000016181, ENSOARG00000004658, ENSOARG00000015078, ENSOARG00000004515, ENSOARG00000007977, ENSOARG00000025180, ENSOARG00000009999, ENSOARG00000008001	262	83	7762	3.56939
KEGG_PATHWAY	oas05205:Proteoglycans in cancer	17	2.95652	0.00160881	2.04306	ENSOARG00000000537, ENSOARG00000017631, ENSOARG00000001337, ENSOARG00000003372, ENSOARG00000008337, ENSOARG00000015737, ENSOARG00000015727, ENSOARG00000019329, ENSOARG00000005208, ENSOARG00000002180, ENSOARG00000020058, ENSOARG00000012184, ENSOARG00000016181, ENSOARG00000013636, ENSOARG00000018809, ENSOARG00000012724, ENSOARG00000008248	262	207	7762	2.43305
KEGG_PATHWAY	oas04668:TNF signaling pathway	12	2.08696	0.00112553	1.43341	ENSOARG00000001783, ENSOARG00000025177, ENSOARG00000017205, ENSOARG00000007592, ENSOARG00000002180, ENSOARG00000016611, ENSOARG00000000175, ENSOARG00000002612, ENSOARG00000009999, ENSOARG00000004964, ENSOARG00000015656, ENSOARG00000019414	262	110	7762	3.23192
KEGG_PATHWAY	oas05150:Staphylococcus aureus infection	10	1.73913	0.000574765	0.734374	ENSOARG00000002722, ENSOARG00000016664, ENSOARG00000010070, ENSOARG00000004658, ENSOARG00000004515, ENSOARG00000005291, ENSOARG00000007977, ENSOARG00000016257, ENSOARG00000015656, ENSOARG00000008001	262	71	7762	4.17267
KEGG_PATHWAY	oas04923:Regulation of lipolysis in adipocytes	9	1.56522	0.000399011	0.510344	ENSOARG00000011709, ENSOARG00000001094, ENSOARG00000009458, ENSOARG00000007592, ENSOARG00000002180, ENSOARG00000014116, ENSOARG00000009344, ENSOARG00000007684, ENSOARG00000013625	262	54	7762	4.93766
KEGG_PATHWAY	oas04610:Complement and coagulation cascades	11	1.91304	0.000289546	0.370576	ENSOARG00000002722, ENSOARG00000016664, ENSOARG00000008752, ENSOARG00000015990, ENSOARG00000000950, ENSOARG00000004658, ENSOARG00000015262, ENSOARG00000004515, ENSOARG00000005291, ENSOARG00000007977, ENSOARG00000008001	262	79	7762	4.12513
KEGG_PATHWAY	oas05160:Hepatitis C	15	2.6087	0.000154053	0.197323	ENSOARG00000000208, ENSOARG00000005642, ENSOARG00000018869, ENSOARG00000015078, ENSOARG00000000175, ENSOARG00000010845, ENSOARG00000009154, ENSOARG00000009740, ENSOARG00000004177, ENSOARG00000025184, ENSOARG00000025177, ENSOARG00000002180, ENSOARG00000015177, ENSOARG00000013636, ENSOARG00000013903	262	134	7762	3.31634
KEGG_PATHWAY	oas04151:PI3K-Akt signaling pathway	27	4.69565	0.000124457	0.159442	ENSOARG00000009845, ENSOARG00000008752, ENSOARG00000000498, ENSOARG00000013453, ENSOARG00000002590, ENSOARG00000005941, ENSOARG00000006115, ENSOARG00000008545, ENSOARG00000002180, ENSOARG00000020058, ENSOARG00000019080, ENSOARG00000019729, ENSOARG00000020503, ENSOARG00000016476, ENSOARG00000008285, ENSOARG00000017490, ENSOARG00000005642, ENSOARG00000021001, ENSOARG00000019180, ENSOARG00000017498,…	262	352	7762	2.27245
KEGG_PATHWAY	oas04022:cGMP-PKG signaling pathway	18	3.13043	5.76819e-05	0.0739254	ENSOARG00000003270, ENSOARG00000017976, ENSOARG00000015990, ENSOARG00000010704, ENSOARG00000010763, ENSOARG00000007989, ENSOARG00000009163, ENSOARG00000020198, ENSOARG00000001094, ENSOARG00000002180, ENSOARG00000020201, ENSOARG00000005757, ENSOARG00000007555, ENSOARG00000019971, ENSOARG00000005656, ENSOARG00000008297, ENSOARG00000011817, ENSOARG00000013625	262	171	7762	3.11852
KEGG_PATHWAY	oas04514:Cell adhesion molecules (CAMs)	18	3.13043	2.87954e-05	0.0369107	ENSOARG00000018737, ENSOARG00000000208, ENSOARG00000000498, ENSOARG00000018869, ENSOARG00000013509, ENSOARG00000001539, ENSOARG00000010845, ENSOARG00000016809, ENSOARG00000003085, ENSOARG00000020747, ENSOARG00000016257, ENSOARG00000013856, ENSOARG00000015656, ENSOARG00000004177, ENSOARG00000025184, ENSOARG00000002875, ENSOARG00000013611, ENSOARG00000009995	262	162	7762	3.29177
KEGG_PATHWAY	oas05164:Influenza A	20	3.47826	1.43032e-05	0.0183357	ENSOARG00000020741, ENSOARG00000016611, ENSOARG00000000175, ENSOARG00000002952, ENSOARG00000010283, ENSOARG00000004233, ENSOARG00000009154, ENSOARG00000002612, ENSOARG00000009740, ENSOARG00000016257, ENSOARG00000015656, ENSOARG00000007452, ENSOARG00000014648, ENSOARG00000025177, ENSOARG00000002180, ENSOARG00000012778, ENSOARG00000013903, ENSOARG00000006142, ENSOARG00000004964, ENSOARG00000009999	262	186	7762	3.18559
KEGG_PATHWAY	oas04512:ECM-receptor interaction	19	3.30435	7.27773e-10	9.33036e-07	ENSOARG00000017490, ENSOARG00000008752, ENSOARG00000000498, ENSOARG00000019180, ENSOARG00000003894, ENSOARG00000002590, ENSOARG00000005412, ENSOARG00000019329, ENSOARG00000005941, ENSOARG00000006115, ENSOARG00000020058, ENSOARG00000016181, ENSOARG00000019080, ENSOARG00000018809, ENSOARG00000020503, ENSOARG00000008248, ENSOARG00000016476, ENSOARG00000007694, ENSOARG00000008285	262	90	7762	6.25437
KEGG_PATHWAY	oas04510:Focal adhesion	29	5.04348	3.40957e-10	4.37121e-07	ENSOARG00000008752, ENSOARG00000000498, ENSOARG00000001337, ENSOARG00000002590, ENSOARG00000005941, ENSOARG00000006115, ENSOARG00000002180, ENSOARG00000020058, ENSOARG00000019080, ENSOARG00000020503, ENSOARG00000012724, ENSOARG00000016476, ENSOARG00000009999, ENSOARG00000008285, ENSOARG00000017490, ENSOARG00000017631, ENSOARG00000019180, ENSOARG00000003894, ENSOARG00000003372, ENSOARG00000018034,…	262	211	7762	4.07181
KEYWORDS	Collagen	6	1.04348	0.00452051	5.41307	ENSOARG00000017875, ENSOARG00000011815, ENSOARG00000020509, ENSOARG00000003193, ENSOARG00000007977, ENSOARG00000008001	556	33	16570	5.41857
KEYWORDS	Tight junction	5	0.869565	0.00393391	4.72619	ENSOARG00000004177, ENSOARG00000025184, ENSOARG00000000208, ENSOARG00000018869, ENSOARG00000010845	556	20	16570	7.45054
KEYWORDS	Phosphoprotein	16	2.78261	0.00109355	1.33494	ENSOARG00000008984, ENSOARG00000018621, ENSOARG00000001337, ENSOARG00000009154, ENSOARG00000006068, ENSOARG00000004515, ENSOARG00000014766, ENSOARG00000002590, ENSOARG00000001783, ENSOARG00000013782, ENSOARG00000018302, ENSOARG00000017412, ENSOARG00000020201, ENSOARG00000011328, ENSOARG00000013903, ENSOARG00000015194	556	180	16570	2.64908
KEYWORDS	Actin-binding	9	1.56522	0.000518839	0.635423	ENSOARG00000021179, ENSOARG00000006047, ENSOARG00000005208, ENSOARG00000020201, ENSOARG00000018621, ENSOARG00000003537, ENSOARG00000013610, ENSOARG00000003372, ENSOARG00000012724	556	56	16570	4.78963
KEYWORDS	EGF-like domain	13	2.26087	0.000341994	0.419258	ENSOARG00000017189, ENSOARG00000013562, ENSOARG00000020710, ENSOARG00000003814, ENSOARG00000003894, ENSOARG00000014116, ENSOARG00000019404, ENSOARG00000003598, ENSOARG00000018398, ENSOARG00000005944, ENSOARG00000006826, ENSOARG00000005151, ENSOARG00000007872	556	111	16570	3.49034
KEYWORDS	Secreted	29	5.04348	5.13047e-05	0.0629988	ENSOARG00000002359, ENSOARG00000008752, ENSOARG00000012440, ENSOARG00000010719, ENSOARG00000020492, ENSOARG00000019404, ENSOARG00000003317, ENSOARG00000007977, ENSOARG00000002590, ENSOARG00000014766, ENSOARG00000007656, ENSOARG00000011322, ENSOARG00000013782, ENSOARG00000017412, ENSOARG00000020509, ENSOARG00000014240, ENSOARG00000003193, ENSOARG00000016476, ENSOARG00000004964, ENSOARG00000004007,…	556	369	16570	2.34218
KEYWORDS	Calcium	21	3.65217	1.78009e-05	0.0218625	ENSOARG00000002412, ENSOARG00000013562, ENSOARG00000008405, ENSOARG00000004658, ENSOARG00000020710, ENSOARG00000004515, ENSOARG00000019404, ENSOARG00000009566, ENSOARG00000019414, ENSOARG00000008009, ENSOARG00000012672, ENSOARG00000020201, ENSOARG00000000912, ENSOARG00000001829, ENSOARG00000007555, ENSOARG00000020543, ENSOARG00000005655, ENSOARG00000005151, ENSOARG00000016659, ENSOARG00000018710,…	556	204	16570	3.06787
KEYWORDS	Disulfide bond	69	12	2.83072e-08	3.47694e-05	ENSOARG00000018737, ENSOARG00000012440, ENSOARG00000020492, ENSOARG00000008349, ENSOARG00000014116, ENSOARG00000007978, ENSOARG00000001094, ENSOARG00000012768, ENSOARG00000005151, ENSOARG00000005291, ENSOARG00000002990, ENSOARG00000004815, ENSOARG00000016664, ENSOARG00000012521, ENSOARG00000016611, ENSOARG00000001539, ENSOARG00000013509, ENSOARG00000003814, ENSOARG00000015737, ENSOARG00000003598,…	556	1012	16570	2.03197
KEYWORDS	Signal	143	24.8696	2.81146e-16	4.10783e-13	ENSOARG00000009845, ENSOARG00000012440, ENSOARG00000011577, ENSOARG00000015360, ENSOARG00000020492, ENSOARG00000001660, ENSOARG00000010574, ENSOARG00000015262, ENSOARG00000015052, ENSOARG00000008009, ENSOARG00000010444, ENSOARG00000004815, ENSOARG00000016611, ENSOARG00000020148, ENSOARG00000003814, ENSOARG00000015737, ENSOARG00000020413, ENSOARG00000017844, ENSOARG00000007592, ENSOARG00000001761,…	556	2151	16570	1.98127
PFAM	PF00093:von Willebrand factor type C domain	5	0.869565	0.00437996	6.1272	ENSOARG00000008752, ENSOARG00000010444, ENSOARG00000014336, ENSOARG00000014240, ENSOARG00000016476	528	19	14451	7.20245
PFAM	PF02841:Guanylate-binding protein, C-terminal domain	4	0.695652	0.00235438	3.33836	ENSOARG00000015432, ENSOARG00000015072, ENSOARG00000015297, ENSOARG00000001588	528	8	14451	13.6847
PFAM	PF00092:von Willebrand factor type A domain	8	1.3913	0.00084872	1.21561	ENSOARG00000018889, ENSOARG00000008752, ENSOARG00000016790, ENSOARG00000019080, ENSOARG00000010088, ENSOARG00000003814, ENSOARG00000006410, ENSOARG00000008285	528	43	14451	5.09197
PFAM	PF00822:PMP-22/EMP/MP20/Claudin family	7	1.21739	0.000773137	1.10791	ENSOARG00000004177, ENSOARG00000025184, ENSOARG00000000208, ENSOARG00000020808, ENSOARG00000018869, ENSOARG00000005780, ENSOARG00000010845	528	31	14451	6.18017
PFAM	PF00386:C1q domain	7	1.21739	0.000434057	0.62342	ENSOARG00000018398, ENSOARG00000017875, ENSOARG00000011815, ENSOARG00000020509, ENSOARG00000003193, ENSOARG00000007977, ENSOARG00000008001	528	28	14451	6.84233
PFAM	PF07679:Immunoglobulin I-set domain	14	2.43478	0.000260098	0.374005	ENSOARG00000010213, ENSOARG00000017513, ENSOARG00000003275, ENSOARG00000007174, ENSOARG00000016809, ENSOARG00000012075, ENSOARG00000001848, ENSOARG00000009067, ENSOARG00000014133, ENSOARG00000020201, ENSOARG00000019641, ENSOARG00000005151, ENSOARG00000007872, ENSOARG00000019381	528	114	14451	3.36114
PFAM	PF07474:G2F domain	4	0.695652	0.000187687	0.270014	ENSOARG00000020710, ENSOARG00000005151, ENSOARG00000007872, ENSOARG00000003598	528	4	14451	27.3693
PFAM	PF00041:Fibronectin type III domain	15	2.6087	0.000169581	0.243995	ENSOARG00000010213, ENSOARG00000009845, ENSOARG00000016790, ENSOARG00000007525, ENSOARG00000016809, ENSOARG00000012075, ENSOARG00000009067, ENSOARG00000019329, ENSOARG00000005941, ENSOARG00000020201, ENSOARG00000019080, ENSOARG00000019729, ENSOARG00000006410, ENSOARG00000004493, ENSOARG00000019381	528	124	14451	3.3108
PFAM	PF00307:Calponin homology (CH) domain	11	1.91304	5.57611e-05	0.0802909	ENSOARG00000021179, ENSOARG00000015818, ENSOARG00000006047, ENSOARG00000005208, ENSOARG00000018621, ENSOARG00000008298, ENSOARG00000003537, ENSOARG00000003372, ENSOARG00000005783, ENSOARG00000008705, ENSOARG00000012724	528	60	14451	5.01771
PFAM	PF01391:Collagen triple helix repeat (20 copies)	12	2.08696	3.6634e-05	0.0527563	ENSOARG00000017875, ENSOARG00000006115, ENSOARG00000016790, ENSOARG00000019080, ENSOARG00000011815, ENSOARG00000020509, ENSOARG00000006410, ENSOARG00000020503, ENSOARG00000003193, ENSOARG00000007977, ENSOARG00000016476, ENSOARG00000008001	528	69	14451	4.75988
PFAM	PF07645:Calcium-binding EGF domain	12	2.08696	1.2856e-05	0.0185167	ENSOARG00000017490, ENSOARG00000017189, ENSOARG00000005944, ENSOARG00000013562, ENSOARG00000006826, ENSOARG00000020710, ENSOARG00000003814, ENSOARG00000003894, ENSOARG00000005151, ENSOARG00000019404, ENSOARG00000007872, ENSOARG00000003598	528	62	14451	5.29729
PFAM	PF12662:Complement Clr-like EGF-like	8	1.3913	1.2147e-05	0.0174957	ENSOARG00000017189, ENSOARG00000013562, ENSOARG00000020710, ENSOARG00000003814, ENSOARG00000005151, ENSOARG00000019404, ENSOARG00000007872, ENSOARG00000003598	528	23	14451	9.51976
