# Supplementary material for: Transcriptome analysis unraveled potential mechanisms of resistance to Haemonchus contortus infection in Merino sheep populations bred for parasite resistance
Source: Vet Res. 2019 Jan 24;50:7. doi: 10.1186/s13567-019-0622-6 (PMC6345051; doi:10.1186/s13567-019-0622-6)
Supplement: Supplementary file 9 — Additional file 9. 277 unique differentially expressed genes detected using the STAR-EdgeR pipeline. 185 of the 277 genes, approximately, 67% of the all DEGs identified by the STAR pipeline are also detected using the same stringency cutoff by the Tophat2-Cufflink-Cuffdiff pipeline. [file 13567_2019_622_MOESM9_ESM.xlsx]

## Sheet: 277 unique DEGs by STAR
Gene ID	Pipeline used	Significant in Comparison	Gene Symbol	Description	Gene type	Chromosome#	Gene Start	Gene End	Strand	logFC	logCPM	P value	FDR (q)
ENSOARG00000000153	STAR-RSEM-EdgeR	TRI vs TSI	TREX1	three prime repair exonuclease 1 [Source:HGNC Symbol;Acc:HGNC:12269]	protein_coding	19	51332880	51333909	-1	-2.03623	3.1352	1.51785e-05	0.00527171
ENSOARG00000000208	STAR-RSEM-EdgeR	TRI vs TSI	CLDN11	claudin 11 [Source:HGNC Symbol;Acc:HGNC:8514]	protein_coding	1	215044926	215058611	-1	-2.48958	0.310734	0.000407184	0.0381837
ENSOARG00000000227	STAR-RSEM-EdgeR	TRA vs TSA	DCAF4	DDB1 and CUL4 associated factor 4	protein_coding	7	81374139	81390120	1	-1.02537	4.3669	5.73689e-05	0.0483085
ENSOARG00000000273	STAR-RSEM-EdgeR	TRI vs TSI	LOC105605918	membrane primary amine oxidase-like	protein_coding	AMGL01124349.1	547	1648	1	-1.91507	1.73995	0.000173994	0.0226615
ENSOARG00000000407	STAR-RSEM-EdgeR	TRA vs TSA	LOC101111827	cationic amino acid transporter 3-like	protein_coding	14	58266792	58271596	-1	7.67749	1.66403	2.58875e-13	4.87954e-09
ENSOARG00000000438	STAR-RSEM-EdgeR	TRI vs TSI	GRID1	glutamate ionotropic receptor delta type subunit 1 [Source:HGNC Symbol;Acc:HGNC:4575]	protein_coding	25	40007188	40681957	-1	-1.88907	0.109321	0.000228934	0.0269157
ENSOARG00000000506	STAR-RSEM-EdgeR	TRI vs TSI	HSH2D	hematopoietic SH2 domain containing [Source:HGNC Symbol;Acc:HGNC:24920]	protein_coding	5	6608303	6616589	-1	-1.93067	3.32312	2.89629e-05	0.00734054
ENSOARG00000000644	STAR-RSEM-EdgeR	TRI vs TSI	FAM83D	family with sequence similarity 83 member D [Source:HGNC Symbol;Acc:HGNC:16122]	protein_coding	13	67321806	67342479	1	-1.69034	4.1289	0.000271293	0.0291437
ENSOARG00000000727	STAR-RSEM-EdgeR	TRI vs TSI		novel gene	protein_coding	22	50758425	50759238	-1	-7.19158	-0.00705196	6.66457e-06	0.00265945
ENSOARG00000000734	STAR-RSEM-EdgeR	TRI vs TSI		novel gene	protein_coding	JH923530.1	2099	7200	1	-1.25039	3.41314	0.000264207	0.0289777
ENSOARG00000000847	STAR-RSEM-EdgeR	TRI vs TSI	PRRT1	proline rich transmembrane protein 1 [Source:HGNC Symbol;Acc:HGNC:13943]	protein_coding	20	26365068	26367187	1	-2.34647	0.30619	0.000584924	0.0474903
ENSOARG00000000862	STAR-RSEM-EdgeR	TRI vs TSI	MYADM	myeloid associated differentiation marker	protein_coding	14	58834145	58835192	1	-1.43407	4.73365	0.00050533	0.0430794
ENSOARG00000000888	STAR-RSEM-EdgeR	TRI vs TSI	XAF1	XIAP associated factor 1 [Source:HGNC Symbol;Acc:HGNC:30932]	protein_coding	11	24759325	24772292	-1	-2.12753	5.29341	6.22714e-06	0.00253891
ENSOARG00000000896	STAR-RSEM-EdgeR	TRI vs TSI		tripartite motif containing 5	protein_coding	JH922300.1	21	2228	-1	-1.23526	4.33737	0.000196689	0.0246978
ENSOARG00000000915	STAR-RSEM-EdgeR	TRI vs TSI	ADGRB2	adhesion G protein-coupled receptor B2 [Source:HGNC Symbol;Acc:HGNC:944]	protein_coding	2	234812335	234842088	1	-1.69986	1.33826	0.000533486	0.044469
ENSOARG00000000923	STAR-RSEM-EdgeR	TRI vs TSI			protein_coding	JH922165.1	1811	3007	-1	-3.04797	-0.91101	0.000268741	0.0291344
ENSOARG00000000942	STAR-RSEM-EdgeR	TRI vs TSI	RNF213	ring finger protein 213 [Source:HGNC Symbol;Acc:HGNC:14539]	protein_coding	11	51264706	51387904	-1	-1.67559	5.58511	3.2184e-05	0.00773861
ENSOARG00000001138	STAR-RSEM-EdgeR	TRI vs TSI	HERC6	HECT and RLD domain containing E3 ubiquitin protein ligase family member 6 [Source:HGNC Symbol;Acc:HGNC:26072]	protein_coding	6	36252541	36306670	-1	-2.10636	5.60686	4.12417e-05	0.00909986
ENSOARG00000001637	STAR-RSEM-EdgeR	TRI vs TSI	FMOD	fibromodulin [Source:HGNC Symbol;Acc:HGNC:3774]	protein_coding	12	522962	529101	-1	-2.11495	4.35713	3.04125e-05	0.0074076
ENSOARG00000001755	STAR-RSEM-EdgeR	TRI vs TSI			protein_coding	20	26488703	26495689	1	-1.2879	5.05086	0.000236733	0.0270727
ENSOARG00000001757	STAR-RSEM-EdgeR	TRI vs TSI	FOXS1	forkhead box S1 [Source:HGNC Symbol;Acc:HGNC:3735]	protein_coding	13	60691453	60692696	-1	-1.67214	4.72164	1.62101e-05	0.00542166
ENSOARG00000001761	STAR-RSEM-EdgeR	TRI vs TSI	SLURP1	secreted LY6/PLAUR domain containing 1 [Source:HGNC Symbol;Acc:HGNC:18746]	protein_coding	9	14536497	14539541	1	-3.21355	3.19771	0.000136079	0.0190859
ENSOARG00000001775	STAR-RSEM-EdgeR	TRI vs TSI	MN1	MN1 proto-oncogene, transcriptional regulator	protein_coding	17	66892378	66937043	-1	-2.27509	0.219773	0.000305713	0.0318641
ENSOARG00000001815	STAR-RSEM-EdgeR	TRI vs TSI			protein_coding	13	60693072	60704821	-1	-2.0045	4.89426	1.98109e-07	0.000399893
ENSOARG00000001829	STAR-RSEM-EdgeR	TRI vs TSI	CDH11	cadherin 11 [Source:HGNC Symbol;Acc:HGNC:1750]	protein_coding	14	32064794	32216270	-1	-1.29342	3.7371	0.00061011	0.0489
ENSOARG00000001834	STAR-RSEM-EdgeR	TRI vs TSI			protein_coding	7	83681822	83738511	1	-2.08404	1.42844	0.000104808	0.0163807
ENSOARG00000001938	STAR-RSEM-EdgeR	HRI vs HSI	EPS8L1	EPS8 like 1 [Source:HGNC Symbol;Acc:HGNC:21295]	protein_coding	14	59577304	59588887	-1	-1.20546	4.42918	2.20033e-05	0.0425896
ENSOARG00000001958	STAR-RSEM-EdgeR	TRI vs TSI	IFNG	Interferon gamma [Source:UniProtKB/Swiss-Prot;Acc:P17773]	protein_coding	3	151527165	151535188	1	-2.84862	-0.237181	0.000122718	0.0182664
ENSOARG00000002035	STAR-RSEM-EdgeR	TRI vs TSI	WARS	tryptophanyl-tRNA synthetase [Source:HGNC Symbol;Acc:HGNC:12729]	protein_coding	18	63910328	63930861	-1	-1.45703	5.98208	1.23529e-06	0.000747349
ENSOARG00000002072	STAR-RSEM-EdgeR	TRI vs TSI	APOBEC1	apolipoprotein B mRNA editing enzyme catalytic subunit 1 [Source:HGNC Symbol;Acc:HGNC:604]	protein_coding	3	206035174	206040784	-1	-1.8002	2.52608	0.000243887	0.0271906
ENSOARG00000002089	STAR-RSEM-EdgeR	TRI vs TSI			protein_coding	AMGL01120087.1	1534	2124	1	-5.77266	1.09903	1.64775e-05	0.00542166
ENSOARG00000002111	STAR-RSEM-EdgeR	HRA vs HSA	DPPA3	developmental pluripotency-associated protein 3 (LOC101104982)	protein_coding	3	206093235	206099149	1	-9.55334	2.06737	3.34641e-08	0.000641139
ENSOARG00000002231	STAR-RSEM-EdgeR	TRI vs TSI	PLAC8	placenta specific 8	protein_coding	6	97556997	97570005	-1	-1.96103	3.06185	9.1755e-05	0.0150953
ENSOARG00000002251	STAR-RSEM-EdgeR	TRI vs TSI	IDO1	indoleamine 2,3-dioxygenase 1 [Source:HGNC Symbol;Acc:HGNC:6059]	protein_coding	26	33532844	33547919	1	-3.41812	5.13158	6.82031e-06	0.0026649
ENSOARG00000002328	STAR-RSEM-EdgeR	TRI vs TSI	TNMD	tenomodulin [Source:HGNC Symbol;Acc:HGNC:17757]	protein_coding	X	126758758	126779499	-1	-4.4772	0.164888	8.15749e-05	0.0140361
ENSOARG00000002518	STAR-RSEM-EdgeR	TRI vs TSI	LOC101112964	mucin-3B-like	protein_coding	JH923369.1	23	4091	1	-4.02296	0.254977	0.000126668	0.0187059
ENSOARG00000002535	STAR-RSEM-EdgeR	TRI vs TSI	SLC34A3	solute carrier family 34 member 3 [Source:HGNC Symbol;Acc:HGNC:20305]	protein_coding	3	1808994	1814527	1	1.00509	4.68792	0.000100004	0.0158819
ENSOARG00000002725	STAR-RSEM-EdgeR	TRI vs TSI		phospholipase A1/A2 group XVI	protein_coding	21	41210463	41216755	1	-1.37618	2.37639	0.00019753	0.0246978
ENSOARG00000002816	STAR-RSEM-EdgeR	HRI vs HSI	LOC101108297	conglutinin-like	protein_coding	JH923302.1	6632	11606	1	-4.98649	4.38527	3.07551e-06	0.0119059
ENSOARG00000002881	STAR-RSEM-EdgeR	TRI vs TSI		2'-5'-oligoadenylate synthetase	protein_coding	JH922747.1	21	10196	1	-2.89641	3.15852	4.55082e-08	0.000121929
ENSOARG00000002951	STAR-RSEM-EdgeR	TRI vs TSI	CFB	complement factor B(CFB)	protein_coding	20	26543679	26561667	-1	-0.996873	6.57164	0.000204781	0.0251351
ENSOARG00000002965	STAR-RSEM-EdgeR	TRI vs TSI	TPPP3	tubulin polymerization promoting protein family member 3 [Source:HGNC Symbol;Acc:HGNC:24162]	protein_coding	14	34345474	34346277	-1	-1.9343	4.75249	0.000387804	0.0372787
ENSOARG00000002990	STAR-RSEM-EdgeR	TRI vs TSI	GZMB	granzyme B [Source:HGNC Symbol;Acc:HGNC:4709]	protein_coding	JH922372.1	21	5776	1	-3.61663	1.27492	2.54354e-05	0.00681488
ENSOARG00000003184	STAR-RSEM-EdgeR	TRI vs TSI	NUPR1	nuclear protein 1, transcriptional regulator [Source:HGNC Symbol;Acc:HGNC:29990]	protein_coding	24	26091081	26091741	-1	1.1697	6.41756	0.000236017	0.0270727
ENSOARG00000003210	STAR-RSEM-EdgeR	TRI vs TSI	CCL25	C-C motif chemokine 25 precursor [Source:RefSeq peptide;Acc:NP_001035380]	protein_coding	5	14453428	14455992	1	-1.79994	1.20015	5.77034e-05	0.0113919
ENSOARG00000003257	STAR-RSEM-EdgeR	TRI vs TSI	LGALS3BP	galectin 3 binding protein [Source:HGNC Symbol;Acc:HGNC:6564]	protein_coding	11	52411432	52417727	1	-1.53393	6.82082	1.4079e-06	0.000825164
ENSOARG00000003317	STAR-RSEM-EdgeR	TRI vs TSI	CCK	cholecystokinin [Source:HGNC Symbol;Acc:HGNC:1569]	protein_coding	19	14498772	14503302	-1	-5.35689	3.05155	4.57684e-06	0.00204378
ENSOARG00000003329	STAR-RSEM-EdgeR	TRI vs TSI	SULF1	sulfatase 1 [Source:HGNC Symbol;Acc:HGNC:20391]	protein_coding	9	46122263	46263252	1	-2.38439	1.86263	3.50903e-05	0.00794231
ENSOARG00000003372	STAR-RSEM-EdgeR	TRI vs TSI	FLNC	filamin C [Source:HGNC Symbol;Acc:HGNC:3756]	protein_coding	4	92858802	92886819	1	-2.05186	6.6464	6.37245e-05	0.0119515
ENSOARG00000003689	STAR-RSEM-EdgeR	TRA vs TSA	RPS28	ribosomal protein S28 [Source:HGNC Symbol;Acc:HGNC:10418]	protein_coding	5	14649840	14650640	1	-0.962317	6.97171	2.80841e-05	0.0314907
ENSOARG00000003782	STAR-RSEM-EdgeR	TRI vs TSI	B2M	Beta-2-microglobulin [Source:UniProtKB/Swiss-Prot;Acc:Q6QAT4]	protein_coding	7	99939442	99944153	1	-1.34883	10.6257	0.00010077	0.0158819
ENSOARG00000003988	STAR-RSEM-EdgeR	TRA vs TSA	LOC100191064	antigen WC1.1	protein_coding	3	207068439	207075844	-1	-2.38353	1.33076	2.97137e-07	0.00140018
ENSOARG00000004007	STAR-RSEM-EdgeR	TRI vs TSI	LIPG	lipase G, endothelial type [Source:HGNC Symbol;Acc:HGNC:6623]	protein_coding	23	49374831	49399731	1	-2.29291	2.43143	0.000105888	0.0164127
ENSOARG00000004027	STAR-RSEM-EdgeR	TRI vs TSI	LOC101113086	primary amine oxidase, lung isozyme	protein_coding	11	42359541	42402155	1	-1.71605	1.02575	6.29122e-05	0.0119515
ENSOARG00000004177	STAR-RSEM-EdgeR	TRI vs TSI	CLDN23	claudin 23 [Source:HGNC Symbol;Acc:HGNC:17591]	protein_coding	26	23418264	23418878	1	-2.66974	0.324162	2.34965e-05	0.00667693
ENSOARG00000004233	STAR-RSEM-EdgeR	TRI vs TSI	PML	promyelocytic leukemia [Source:HGNC Symbol;Acc:HGNC:9113]	protein_coding	18	33464259	33515248	-1	-1.2323	4.20824	0.000128755	0.0188559
ENSOARG00000004349	STAR-RSEM-EdgeR	HRI vs HSI	LOC101114033	60S ribosomal protein L17	protein_coding	11	29291492	29292052	1	6.91666	-0.5351	4.85851e-07	0.00235103
ENSOARG00000004493	STAR-RSEM-EdgeR	TRI vs TSI	FNDC1	fibronectin type III domain containing 1 [Source:HGNC Symbol;Acc:HGNC:21184]	protein_coding	8	82138266	82225850	1	-2.35238	1.91514	0.000358252	0.0357394
ENSOARG00000004641	STAR-RSEM-EdgeR	TRI vs TSI	PFN2	profilin 2	protein_coding	1	236245001	236250588	1	-1.73814	1.54833	0.00032603	0.0334136
ENSOARG00000004686	STAR-RSEM-EdgeR	TRI vs TSI	ASNS	asparagine synthetase (glutamine-hydrolyzing) [Source:HGNC Symbol;Acc:HGNC:753]	protein_coding	4	14991159	15007966	-1	1.83873	5.78975	5.03613e-06	0.00218599
ENSOARG00000005034	STAR-RSEM-EdgeR	TRI vs TSI	HSPB6	heat shock protein family B (small) member 6 [Source:HGNC Symbol;Acc:HGNC:26511]	protein_coding	14	45589648	45591249	-1	-2.35153	4.47225	6.53012e-05	0.012126
ENSOARG00000005151	STAR-RSEM-EdgeR	TRI vs TSI	HMCN1	hemicentin 1 [Source:HGNC Symbol;Acc:HGNC:19194]	protein_coding	12	64798855	65337057	1	-1.5213	1.42235	0.000260861	0.0287791
ENSOARG00000005452	STAR-RSEM-EdgeR	TRI vs TSI	MMD	monocyte to macrophage differentiation factor (LOC101120850)	protein_coding	11	5323447	5345102	-1	-1.6036	2.67587	0.000216133	0.0259845
ENSOARG00000005557	STAR-RSEM-EdgeR	TRI vs TSI	PLSCR1	phospholipid scramblase 1	protein_coding	1	240047714	240066568	1	-2.16758	4.03076	2.56686e-06	0.00137547
ENSOARG00000005822	STAR-RSEM-EdgeR	TRI vs TSI	GAL7	galectin-7 (LOC101111992)	protein_coding	14	47687488	47689265	-1	2.55012	1.39363	0.000136182	0.0190859
ENSOARG00000005829	STAR-RSEM-EdgeR	TRA vs TSA & TRI vs TSI	LOC101112249	galectin-7	protein_coding	14	47706543	47708761	1	-2.38353	1.10232	2.31068e-05	0.0311099
ENSOARG00000005838	STAR-RSEM-EdgeR	TRI vs TSI		novel gene	protein_coding	6	102594503	102620759	-1	2.2389	0.110567	0.000156862	0.0210139
ENSOARG00000005853	STAR-RSEM-EdgeR	TRA vs TSA	LOC101102537	60S ribosomal protein L35a pseudogene	protein_coding	X	60351099	60351422	1	-2.38353	6.64852	6.78544e-07	0.00255798
ENSOARG00000005877	STAR-RSEM-EdgeR	TRI vs TSI			protein_coding	13	73653066	73661797	-1	-5.55248	-0.222938	2.28222e-05	0.00658508
ENSOARG00000005941	STAR-RSEM-EdgeR	TRI vs TSI	TNC	tenascin C [Source:HGNC Symbol;Acc:HGNC:5318]	protein_coding	2	8640017	8711203	1	-2.53481	5.26151	1.68348e-05	0.00544374
ENSOARG00000005944	STAR-RSEM-EdgeR	TRI vs TSI	ADGRE5	adhesion G protein-coupled receptor E5 [Source:HGNC Symbol;Acc:HGNC:1711]	protein_coding	5	9450503	9467533	-1	-1.0958	5.004	0.000471773	0.041099
ENSOARG00000006083	STAR-RSEM-EdgeR	TRI vs TSI	PODN	podocan [Source:HGNC Symbol;Acc:HGNC:23174]	protein_coding	1	27330288	27350476	1	-1.28008	5.17522	0.000619572	0.0492376
ENSOARG00000006142	STAR-RSEM-EdgeR	TRI vs TSI	IFIH1	interferon induced with helicase C domain 1 [Source:HGNC Symbol;Acc:HGNC:18873]	protein_coding	2	146343186	146404420	1	-1.52452	6.01113	0.000122233	0.0182664
ENSOARG00000006503	STAR-RSEM-EdgeR	TRI vs TSI	NT5C3A	5'-nucleotidase, cytosolic IIIA [Source:HGNC Symbol;Acc:HGNC:17820]	0	0	0	0	0	-1.59037	4.12601	4.80162e-05	0.00978853
ENSOARG00000006515	STAR-RSEM-EdgeR	TRI vs TSI	COL4A2	collagen type IV alpha 2 chain [Source:HGNC Symbol;Acc:HGNC:2203]	protein_coding	10	84344246	84506524	1	-1.24445	6.46706	0.000483758	0.0416188
ENSOARG00000006626	STAR-RSEM-EdgeR	TRI vs TSI	IRF7	interferon regulatory factor 7 [Source:HGNC Symbol;Acc:HGNC:6122]	protein_coding	21	49460664	49463554	1	-1.88366	4.93484	9.32153e-05	0.0152022
ENSOARG00000006681	STAR-RSEM-EdgeR	TRI vs TSI	EGLN3	egl-9 family hypoxia inducible factor 3 [Source:HGNC Symbol;Acc:HGNC:14661]	protein_coding	18	43294794	43322556	-1	-1.44902	3.58922	0.00013318	0.0190859
ENSOARG00000006727	STAR-RSEM-EdgeR	TRI vs TSI	LOC101104114	serpin B4-like	protein_coding	23	62117011	62125799	-1	-5.25145	-1.29813	0.000563419	0.0461438
ENSOARG00000006779	STAR-RSEM-EdgeR	TRI vs TSI	INHBE	inhibin beta E subunit [Source:HGNC Symbol;Acc:HGNC:24029]	protein_coding	3	161898847	161900143	-1	3.84486	-0.53497	9.4167e-05	0.015225
ENSOARG00000006788	STAR-RSEM-EdgeR	TRI vs TSI	IL22RA1	interleukin 22 receptor subunit alpha 1 [Source:HGNC Symbol;Acc:HGNC:13700]	protein_coding	2	241651964	241679859	1	-1.89202	4.72467	4.27933e-06	0.00195753
ENSOARG00000006959	STAR-RSEM-EdgeR	TRI vs TSI	BPIFB1	BPI fold containing family B member 1 [Source:HGNC Symbol;Acc:HGNC:16108]	protein_coding	13	62197295	62219754	1	2.65887	1.53019	2.65002e-06	0.00138059
ENSOARG00000007090	STAR-RSEM-EdgeR	TRA vs TSA	CYP2F1	cytochrome P450 family 2 subfamily F member 1 [Source:HGNC Symbol;Acc:HGNC:2632]	protein_coding	14	49211244	49221006	-1	-2.38353	-0.0723131	6.00505e-05	0.0483085
ENSOARG00000007233	STAR-RSEM-EdgeR	TRI vs TSI	ISG15	ubiquitin-like protein ISG15 [Source:RefSeq peptide;Acc:NP_001009735]	protein_coding	12	49537787	49538733	-1	-3.31732	7.37251	8.96964e-05	0.0150201
ENSOARG00000007353	STAR-RSEM-EdgeR	TRA vs TSA	ZFHX4	zinc finger homeobox 4 [Source:HGNC Symbol;Acc:HGNC:30939]	protein_coding	9	52693559	52880103	1	-2.38353	0.796042	7.69716e-06	0.0145084
ENSOARG00000007427	STAR-RSEM-EdgeR	TRI vs TSI	EPSTI1	epithelial stromal interaction 1 (breast) [Source:HGNC Symbol;Acc:HGNC:16465]	protein_coding	10	13383355	13469069	-1	-2.71011	4.13966	5.76784e-07	0.000528077
ENSOARG00000007555	STAR-RSEM-EdgeR	TRI vs TSI	ATP2B3	ATPase plasma membrane Ca2+ transporting 3 [Source:HGNC Symbol;Acc:HGNC:816]	protein_coding	X	77817305	77857655	-1	-2.74962	2.55108	9.83553e-06	0.00368931
ENSOARG00000007573	STAR-RSEM-EdgeR	TRI vs TSI	TAP2	transporter 2, ATP binding cassette subfamily B member	protein_coding	20	7260803	7272764	-1	-1.22255	7.00323	6.31068e-05	0.0119515
ENSOARG00000007592	STAR-RSEM-EdgeR	TRI vs TSI	PTGS2	prostaglandin-endoperoxide synthase 2 [Source:HGNC Symbol;Acc:HGNC:9605]	protein_coding	12	65834369	65841232	-1	-1.96864	3.29139	0.000501934	0.0429853
ENSOARG00000007622	STAR-RSEM-EdgeR	TRI vs TSI	PSMB8	proteasome subunit beta type-8 [Source:RefSeq peptide;Acc:NP_001124502]	protein_coding	20	7273093	7280060	-1	-1.33532	7.7029	0.000177935	0.0228041
ENSOARG00000007738	STAR-RSEM-EdgeR	TRI vs TSI	TAP1	transporter 1, ATP binding cassette subfamily B member [Source:HGNC Symbol;Acc:HGNC:43]	protein_coding	20	7281659	7289687	-1	-1.56395	6.37106	5.91289e-07	0.000528077
ENSOARG00000007775	STAR-RSEM-EdgeR	TRI vs TSI	AQP1	aquaporin 1	protein_coding	4	65387133	65430981	-1	-1.48044	4.23732	0.000295966	0.0313607
ENSOARG00000007791	STAR-RSEM-EdgeR	TRI vs TSI	VAT1L	vesicle amine transport 1 like [Source:HGNC Symbol;Acc:HGNC:29315]	protein_coding	14	4404638	4572477	1	-1.90262	0.212613	0.000465718	0.0410072
ENSOARG00000007866	STAR-RSEM-EdgeR	TRI vs TSI	PSMB9	proteasome subunit beta 9 [Source:HGNC Symbol;Acc:HGNC:9546]	protein_coding	20	7289441	7296754	1	-1.37129	6.6742	0.000161687	0.0213849
ENSOARG00000007872	STAR-RSEM-EdgeR	TRI vs TSI	HMCN2	hemicentin 2 [Source:HGNC Symbol;Acc:HGNC:21293]	protein_coding	3	6103769	6255797	-1	-1.29279	4.39967	0.000372798	0.0362271
ENSOARG00000007954	STAR-RSEM-EdgeR	TRI vs TSI	FGFBP1	fibroblast growth factor binding protein 1 [Source:HGNC Symbol;Acc:HGNC:19695]	protein_coding	6	110587924	110588628	-1	-2.88232	1.17376	0.000462335	0.0410072
ENSOARG00000008115	STAR-RSEM-EdgeR	TRI vs TSI	IFITM1	interferon-induced transmembrane protein 1	protein_coding	21	49743059	49748737	1	-1.46074	5.16639	0.000355756	0.0356802
ENSOARG00000008178	STAR-RSEM-EdgeR	TRI vs TSI	IFITM3	interferon induced transmembrane protein 3	protein_coding	21	49751580	49752838	-1	-1.44867	6.56717	0.000401235	0.0380059
ENSOARG00000008211	STAR-RSEM-EdgeR	TRI vs TSI			protein_coding	21	49772316	49772709	1	-1.82964	3.31663	0.000406215	0.0381837
ENSOARG00000008339	STAR-RSEM-EdgeR	HRA vs HSA	LOC101108907	actin-related protein 2/3 complex subunit 1A pseudogene	protein_coding	4	50181439	50182632	-1	-8.45076	1.00655	9.94998e-06	0.023829
ENSOARG00000008342	STAR-RSEM-EdgeR	TRA vs TSA	CCKAR	cholecystokinin A receptor [Source:HGNC Symbol;Acc:HGNC:1570]	protein_coding	6	45767067	45778277	-1	-2.38353	1.18934	1.97123e-05	0.0309632
ENSOARG00000008349	STAR-RSEM-EdgeR	TRI vs TSI	TACSTD2	tumor-associated calcium signal transducer 2 [Source:HGNC Symbol;Acc:HGNC:11530]	protein_coding	1	32857419	33055103	-1	-2.29575	5.39411	1.0274e-06	0.000665786
ENSOARG00000008356	STAR-RSEM-EdgeR	TRI vs TSI	RTP3	receptor transporter protein 3 [Source:HGNC Symbol;Acc:HGNC:15572]	protein_coding	19	52846715	52849274	-1	-3.70027	0.0888716	0.00014028	0.0193453
ENSOARG00000008418	STAR-RSEM-EdgeR	TRI vs TSI	SOSTDC1	sclerostin domain containing 1 [Source:HGNC Symbol;Acc:HGNC:21748]	protein_coding	4	25043328	25046465	-1	-2.12662	2.0607	2.60226e-05	0.006874
ENSOARG00000008513	STAR-RSEM-EdgeR	TRI vs TSI	CD177	CD177 molecule [Source:HGNC Symbol;Acc:HGNC:30072]	protein_coding	14	50588251	50600331	1	1.32181	3.70656	0.000523587	0.0438387
ENSOARG00000008620	STAR-RSEM-EdgeR	TRI vs TSI	LTF	lactotransferrin [Source:HGNC Symbol;Acc:HGNC:6720]	protein_coding	19	52870333	52903163	1	-1.7256	2.71159	0.000521264	0.0438387
ENSOARG00000008668	STAR-RSEM-EdgeR	TRI vs TSI	FBP2	fructose-bisphosphatase 2 [Source:HGNC Symbol;Acc:HGNC:3607]	protein_coding	2	31709019	31765595	1	1.73409	5.0797	1.75803e-05	0.00558846
ENSOARG00000008852	STAR-RSEM-EdgeR	TRA vs TSA	SERPINE3	serpin family E member 3 [Source:HGNC Symbol;Acc:HGNC:24774]	protein_coding	10	21101210	21132092	1	-2.38353	1.43943	1.4138e-07	0.00088829
ENSOARG00000009086	STAR-RSEM-EdgeR	TRA vs TSA	ITLN	intelectin	protein_coding	1	110424823	110433166	-1	-2.38353	6.15167	6.15101e-05	0.0483085
ENSOARG00000009097	STAR-RSEM-EdgeR	TRI vs TSI	OAS2	2'-5'-oligoadenylate synthetase 2	protein_coding	17	61009311	61042799	-1	-2.78992	6.76484	4.64219e-07	0.00050493
ENSOARG00000009181	STAR-RSEM-EdgeR	TRA vs TSA			protein_coding	1	110478076	110488133	-1	-2.38353	7.52858	1.39326e-07	0.00088829
ENSOARG00000009260	STAR-RSEM-EdgeR	TRI vs TSI	QPCT	glutaminyl-peptide cyclotransferase precursor [Source:RefSeq peptide;Acc:NP_001159650]	protein_coding	3	86615354	86644936	-1	-3.5356	0.966649	1.60346e-05	0.00542166
ENSOARG00000009328	STAR-RSEM-EdgeR	TRI vs TSI	MISP	mitotic spindle positioning [Source:HGNC Symbol;Acc:HGNC:27000]	protein_coding	5	40722687	40727686	1	-1.70453	4.87868	4.64445e-05	0.00978728
ENSOARG00000009357	STAR-RSEM-EdgeR	TRI vs TSI			protein_coding	20	26943408	26967114	1	-1.82157	7.94859	7.61768e-07	0.00059529
ENSOARG00000009361	STAR-RSEM-EdgeR	TRI vs TSI			protein_coding	21	49991386	50002612	-1	-1.4158	11.4213	0.000175984	0.0227627
ENSOARG00000009395	STAR-RSEM-EdgeR	TRI vs TSI			protein_coding	20	26989277	26991381	1	-1.30064	7.89971	0.000421716	0.0387592
ENSOARG00000009474	STAR-RSEM-EdgeR	TRI vs TSI		novel gene	protein_coding	2	245513187	245516380	1	1.69422	4.16548	0.000560705	0.0461229
ENSOARG00000009509	STAR-RSEM-EdgeR	TRI vs TSI	ZDHHC2	zinc finger DHHC-type containing 2 [Source:HGNC Symbol;Acc:HGNC:18469]	protein_coding	26	18737989	18768496	-1	-1.67551	2.22811	0.00055842	0.0461229
ENSOARG00000009552	STAR-RSEM-EdgeR	TRI vs TSI			protein_coding	20	27016476	27019529	1	-1.82789	7.08165	1.1218e-06	0.00070131
ENSOARG00000009562	STAR-RSEM-EdgeR	TRA vs TSA	AHCY	adenosylhomocysteinase	protein_coding	13	63258287	63267829	-1	-2.38353	-0.0858771	2.84016e-05	0.0314907
ENSOARG00000009670	STAR-RSEM-EdgeR	TRI vs TSI	CPXM2	carboxypeptidase X, M14 family member 2 [Source:HGNC Symbol;Acc:HGNC:26977]	protein_coding	22	42380163	42518141	-1	-1.86083	4.31619	0.000153362	0.0206928
ENSOARG00000009727	STAR-RSEM-EdgeR	TRI vs TSI			protein_coding	AMGL01120412.1	1830	3825	-1	-1.52098	6.52523	5.53439e-06	0.00230661
ENSOARG00000009964	STAR-RSEM-EdgeR	TRI vs TSI	TRPC4	transient receptor potential cation channel subfamily C member 4 [Source:HGNC Symbol;Acc:HGNC:12336]	protein_coding	10	24289442	24435384	1	-2.45095	1.5075	6.06891e-05	0.0117343
ENSOARG00000009983	STAR-RSEM-EdgeR	TRI vs TSI	FOSB	FosB proto-oncogene, AP-1 transcription factor subunit [Source:HGNC Symbol;Acc:HGNC:3797]	protein_coding	14	52143114	52147300	1	-3.14682	0.79051	0.000512237	0.0432748
ENSOARG00000009992	STAR-RSEM-EdgeR	TRI vs TSI	AKR7A2	aldo-keto reductase family 7 member A2 [Source:HGNC Symbol;Acc:HGNC:389]	protein_coding	2	246213576	246216518	-1	1.14774	5.36892	6.98108e-05	0.0124695
ENSOARG00000010126	STAR-RSEM-EdgeR	TRI vs TSI	LOXL2	lysyl oxidase like 2 [Source:HGNC Symbol;Acc:HGNC:6666]	protein_coding	2	42203021	42284399	1	-1.28384	4.21509	0.000268641	0.0291344
ENSOARG00000010176	STAR-RSEM-EdgeR	TRI vs TSI	MAT1A	methionine adenosyltransferase 1A [Source:HGNC Symbol;Acc:HGNC:6903]	protein_coding	25	35298046	35314076	-1	2.1099	0.143709	0.000423654	0.0387592
ENSOARG00000010213	STAR-RSEM-EdgeR	TRI vs TSI	MYOM1	myomesin 1 [Source:HGNC Symbol;Acc:HGNC:7613]	protein_coding	23	37599839	37713875	-1	-1.68643	3.91384	0.000245013	0.0271906
ENSOARG00000010231	STAR-RSEM-EdgeR	TRI vs TSI	MX2	interferon-induced GTP-binding protein Mx2 [Source:RefSeq peptide;Acc:NP_001072120]	protein_coding	1	259688071	259716801	1	-4.26965	6.24911	2.81128e-06	0.00142501
ENSOARG00000010283	STAR-RSEM-EdgeR	TRI vs TSI	MX1	interferon-induced GTP-binding protein Mx1 [Source:RefSeq peptide;Acc:NP_001009753]	protein_coding	1	259737321	259762804	1	-3.2615	7.43048	3.55834e-07	0.00050493
ENSOARG00000010288	STAR-RSEM-EdgeR	TRI vs TSI	MAP1A	microtubule associated protein 1A [Source:HGNC Symbol;Acc:HGNC:6835]	protein_coding	18	54218879	54238234	1	-1.50139	4.12852	3.28184e-05	0.00779125
ENSOARG00000010519	STAR-RSEM-EdgeR	TRI vs TSI	OLFML2B	olfactomedin like 2B [Source:HGNC Symbol;Acc:HGNC:24558]	protein_coding	1	111496904	111544333	-1	-2.24299	4.49279	4.25207e-05	0.00916638
ENSOARG00000010528	STAR-RSEM-EdgeR	TRI vs TSI	SLCO3A1	solute carrier organic anion transporter family member 3A1 [Source:HGNC Symbol;Acc:HGNC:10952]	protein_coding	18	14026499	14115373	-1	-1.8367	2.32464	5.23828e-05	0.0104515
ENSOARG00000010572	STAR-RSEM-EdgeR	TRA vs TSA			protein_coding	20	27133729	27141475	1	-2.38353	6.71938	6.5284e-05	0.0492215
ENSOARG00000010601	STAR-RSEM-EdgeR	TRI vs TSI	LRRC4C	leucine rich repeat containing 4C [Source:HGNC Symbol;Acc:HGNC:29317]	protein_coding	15	68593191	68595113	-1	-2.0848	0.402262	0.000453853	0.0407274
ENSOARG00000010659	STAR-RSEM-EdgeR	HRI vs HSI	TFF3	trefoil factor 3 [Source:HGNC Symbol;Acc:HGNC:11757]	protein_coding	1	260634425	260637438	-1	-4.54152	2.91648	1.01352e-05	0.024522
ENSOARG00000010704	STAR-RSEM-EdgeR	TRI vs TSI	ADRA2A	adrenoceptor alpha 2A [Source:HGNC Symbol;Acc:HGNC:281]	protein_coding	22	30516666	30517993	1	-2.31597	0.983708	5.11526e-07	0.00050493
ENSOARG00000010845	STAR-RSEM-EdgeR	TRI vs TSI	CLDN3	claudin 3 [Source:HGNC Symbol;Acc:HGNC:2045]	protein_coding	24	33431928	33432587	1	-2.61625	1.19977	5.8625e-05	0.0114533
ENSOARG00000010949	STAR-RSEM-EdgeR	TRI vs TSI	CCDC190	coiled-coil domain containing 190 [Source:HGNC Symbol;Acc:HGNC:28736]	protein_coding	1	112499543	112505423	-1	-1.92021	3.15701	0.000441514	0.0400028
ENSOARG00000010964	STAR-RSEM-EdgeR	TRI vs TSI	ISG20	interferon stimulated exonuclease gene 20 [Source:HGNC Symbol;Acc:HGNC:6130]	protein_coding	18	18789099	18805714	1	-3.6253	1.67731	4.42069e-05	0.00942159
ENSOARG00000011014	STAR-RSEM-EdgeR	TRI vs TSI	RGS4	regulator of G-protein signaling 4 [Source:HGNC Symbol;Acc:HGNC:10000]	protein_coding	1	112790132	112800145	1	-1.76298	3.00346	0.000360768	0.0358
ENSOARG00000011023	STAR-RSEM-EdgeR	TRI vs TSI	LOC101107771	apolipoprotein L3-like	protein_coding	JH922685.1	15274	19297	-1	-2.74091	-0.37642	0.000278337	0.0296603
ENSOARG00000011124	STAR-RSEM-EdgeR	HRI vs HSI & TRI vs TSI	LOC101102516	myeloid-associated differentiation marker-like	protein_coding	18	19375878	19376853	-1	3.8452	-0.556425	2.98484e-05	0.0481455
ENSOARG00000011222	STAR-RSEM-EdgeR	TRI vs TSI	CLEC4F	C-type lectin domain family 4 member F [Source:HGNC Symbol;Acc:HGNC:25357]	protein_coding	3	92818211	92830253	-1	-3.06725	-0.357942	0.000149313	0.0204406
ENSOARG00000011271	STAR-RSEM-EdgeR	TRI vs TSI	TMOD1	tropomodulin 1 [Source:HGNC Symbol;Acc:HGNC:11871]	protein_coding	2	49732938	49799978	-1	-1.79466	2.81576	0.000482414	0.0416188
ENSOARG00000011377	STAR-RSEM-EdgeR	TRA vs TSA	CSTB	cystatin B	protein_coding	1	261893432	261897962	-1	-2.38353	1.06967	2.68911e-06	0.00633587
ENSOARG00000011433	STAR-RSEM-EdgeR	TRI vs TSI	CRLF1	cytokine receptor like factor 1 [Source:HGNC Symbol;Acc:HGNC:2364]	protein_coding	5	4363800	4370867	1	-3.43028	0.240671	4.8539e-05	0.00978871
ENSOARG00000011495	STAR-RSEM-EdgeR	HRA vs HSA	LOC101110442	dnaJ homolog subfamily A member 1 pseudogene	processed_pseudogene	14	51408051	51408800	-1	8.08236	0.593838	8.24816e-07	0.00479901
ENSOARG00000011577	STAR-RSEM-EdgeR	TRI vs TSI	PDIA2	protein disulfide isomerase family A member 2 [Source:HGNC Symbol;Acc:HGNC:14180]	protein_coding	24	232718	235731	1	2.0755	6.43527	0.000134711	0.0190859
ENSOARG00000011669	STAR-RSEM-EdgeR	TRI vs TSI	OTOP3	otopetrin 3 [Source:HGNC Symbol;Acc:HGNC:19658]	protein_coding	11	55479278	55485726	-1	-3.8885	-0.262237	0.000465227	0.0410072
ENSOARG00000011815	STAR-RSEM-EdgeR	TRI vs TSI	C1QTNF3	C1q and tumor necrosis factor related protein 3	protein_coding	16	39646080	39676492	1	-3.4248	1.50949	1.0061e-05	0.00369987
ENSOARG00000011997	STAR-RSEM-EdgeR	TRI vs TSI	UBA7	ubiquitin like modifier activating enzyme 7 [Source:HGNC Symbol;Acc:HGNC:12471]	protein_coding	19	50365134	50389072	1	-1.71637	4.95392	1.03966e-05	0.00374976
ENSOARG00000012187	STAR-RSEM-EdgeR	TRI vs TSI	FGF21	fibroblast growth factor 21 [Source:HGNC Symbol;Acc:HGNC:3678]	protein_coding	14	54418512	54419936	1	2.97681	-0.560359	0.000136364	0.0190859
ENSOARG00000012354	STAR-RSEM-EdgeR	TRI vs TSI	PSAT1	phosphoserine aminotransferase 1 [Source:HGNC Symbol;Acc:HGNC:19129]	protein_coding	2	58082457	58109069	-1	1.84226	4.11057	4.20333e-05	0.00916638
ENSOARG00000012408	STAR-RSEM-EdgeR	TRI vs TSI	PARP12	poly(ADP-ribose) polymerase family member 12 [Source:HGNC Symbol;Acc:HGNC:21919]	protein_coding	4	103243956	103287653	-1	-1.70223	4.39247	2.34541e-07	0.000399893
ENSOARG00000012414	STAR-RSEM-EdgeR	TRI vs TSI	CLPS	colipase [Source:HGNC Symbol;Acc:HGNC:2085]	protein_coding	20	9892040	9894286	-1	7.05186	-0.391046	2.898e-08	9.05867e-05
ENSOARG00000012440	STAR-RSEM-EdgeR	TRI vs TSI	GDF15	growth differentiation factor 15 [Source:HGNC Symbol;Acc:HGNC:30142]	protein_coding	5	4547446	4549425	-1	2.29613	1.17306	1.00549e-06	0.000665786
ENSOARG00000012500	STAR-RSEM-EdgeR	TRI vs TSI	ZNFX1	zinc finger NFX1-type containing 1 [Source:HGNC Symbol;Acc:HGNC:29271]	protein_coding	13	76932129	76958353	-1	-1.65999	6.87327	3.2102e-06	0.0015844
ENSOARG00000012521	STAR-RSEM-EdgeR	TRI vs TSI	ANGPTL2	angiopoietin like 2 [Source:HGNC Symbol;Acc:HGNC:490]	protein_coding	3	8961593	8983132	1	-1.62656	3.45153	0.00024146	0.0271906
ENSOARG00000012560	STAR-RSEM-EdgeR	TRI vs TSI	SCTR	secretin receptor [Source:HGNC Symbol;Acc:HGNC:10608]	protein_coding	2	183725763	183798694	-1	1.39246	5.19781	0.000460141	0.0410072
ENSOARG00000012768	STAR-RSEM-EdgeR	TRI vs TSI	IL15RA	interleukin 15 receptor subunit alpha [Source:HGNC Symbol;Acc:HGNC:5978]	protein_coding	13	10429562	10448119	-1	-1.39137	2.87691	0.000129694	0.0188559
ENSOARG00000012921	STAR-RSEM-EdgeR	TRA vs TSA	ACSM1	acyl-CoA synthetase medium-chain family member 1 [Source:HGNC Symbol;Acc:HGNC:18049]	protein_coding	24	18189038	18245264	1	-2.38353	0.215529	9.10888e-06	0.0156085
ENSOARG00000012923	STAR-RSEM-EdgeR	TRI vs TSI	TACR1	tachykinin receptor 1 [Source:HGNC Symbol;Acc:HGNC:11526]	protein_coding	3	96753570	96922228	-1	-2.41446	-0.0766991	0.000305814	0.0318641
ENSOARG00000012998	STAR-RSEM-EdgeR	TRI vs TSI	RHOF	rho-related GTP-binding protein RhoF [Source:RefSeq peptide;Acc:NP_001120757]	protein_coding	17	53094875	53107235	1	-1.26629	2.89145	0.000510249	0.0432748
ENSOARG00000013187	STAR-RSEM-EdgeR	TRI vs TSI	NEXN	nexilin F-actin binding protein [Source:HGNC Symbol;Acc:HGNC:29557]	protein_coding	1	53726388	53756809	1	-1.58746	5.00541	0.000150761	0.0204893
ENSOARG00000013398	STAR-RSEM-EdgeR	TRI vs TSI	BANK1	B-cell scaffold protein with ankyrin repeats 1 [Source:HGNC Symbol;Acc:HGNC:18233]	protein_coding	6	22793951	23073469	-1	-1.86939	2.33034	0.000167305	0.0219427
ENSOARG00000013421	STAR-RSEM-EdgeR	TRI vs TSI	IFI44L	interferon induced protein 44 like [Source:HGNC Symbol;Acc:HGNC:17817]	protein_coding	1	54450661	54466479	1	-2.56446	5.48534	4.45914e-07	0.00050493
ENSOARG00000013440	STAR-RSEM-EdgeR	TRI vs TSI	IFI44	interferon induced protein 44 [Source:HGNC Symbol;Acc:HGNC:16938]	protein_coding	1	54477133	54495155	1	-2.30095	5.2822	6.7781e-07	0.000577833
ENSOARG00000013470	STAR-RSEM-EdgeR	TRI vs TSI			pseudogene	8	52695436	52697948	1	2.32226	-0.561973	0.000398848	0.0379716
ENSOARG00000013504	STAR-RSEM-EdgeR	HRI vs HSI	FTL	Ferritin light chain [Source:UniProtKB/Swiss-Prot;Acc:P18686]	protein_coding	5	48515554	48516078	-1	-7.47442	-0.202768	2.24717e-11	4.34962e-07
ENSOARG00000013509	STAR-RSEM-EdgeR	TRI vs TSI	CD274	CD274 molecule [Source:HGNC Symbol;Acc:HGNC:17635]	protein_coding	2	73044621	73061206	1	-2.12354	2.39986	1.46642e-06	0.000833415
ENSOARG00000013534	STAR-RSEM-EdgeR	TRI vs TSI	MYOC	myocilin [Source:HGNC Symbol;Acc:HGNC:7610]	protein_coding	12	37251701	37265327	-1	-2.281	4.6489	3.41627e-05	0.00791013
ENSOARG00000013562	STAR-RSEM-EdgeR	TRI vs TSI	SCUBE2	signal peptide, CUB domain and EGF like domain containing 2 [Source:HGNC Symbol;Acc:HGNC:30425]	protein_coding	15	43056198	43124714	1	-1.46999	4.49738	0.000577136	0.0470617
ENSOARG00000013589	STAR-RSEM-EdgeR	TRI vs TSI	LOC101118990	glutathione S-transferase theta-1	protein_coding	17	70594129	70598980	1	2.35242	1.93576	7.20137e-06	0.00275636
ENSOARG00000013833	STAR-RSEM-EdgeR	TRI vs TSI	SSC4D	scavenger receptor cysteine rich family member with 4 domains [Source:HGNC Symbol;Acc:HGNC:14461]	protein_coding	24	34325067	34335720	-1	2.85313	0.239663	2.65038e-05	0.00690387
ENSOARG00000013883	STAR-RSEM-EdgeR	HRA vs HSA	ARID5A	AT-rich interaction domain 5A [Source:HGNC Symbol;Acc:HGNC:17361]	protein_coding	3	103828090	103832824	-1	-2.30585	3.69023	4.79959e-06	0.0131365
ENSOARG00000013903	STAR-RSEM-EdgeR	TRI vs TSI	STAT4	signal transducer and activator of transcription 4 [Source:HGNC Symbol;Acc:HGNC:11365]	protein_coding	2	192154022	192352057	-1	-0.996801	7.89191	0.000366665	0.03596
ENSOARG00000013913	STAR-RSEM-EdgeR	TRI vs TSI	LOC101103233	protocadherin beta-10	protein_coding	5	49671670	49674063	1	-1.71676	0.489025	3.51486e-05	0.00794231
ENSOARG00000014116	STAR-RSEM-EdgeR	TRI vs TSI	PTGS1	prostaglandin G/H synthase 1 precursor [Source:RefSeq peptide;Acc:NP_001009476]	protein_coding	3	13385238	13402913	-1	-1.30102	5.21495	0.000615036	0.0490851
ENSOARG00000014168	STAR-RSEM-EdgeR	TRI vs TSI	ASB2	ankyrin repeat and SOCS box containing 2 [Source:HGNC Symbol;Acc:HGNC:16012]	protein_coding	18	57433067	57466054	-1	-1.72541	3.7899	0.000345162	0.0348513
ENSOARG00000014221	STAR-RSEM-EdgeR	TRI vs TSI	TENM1	teneurin transmembrane protein 1 [Source:HGNC Symbol;Acc:HGNC:8117]	protein_coding	X	102678669	103575372	-1	2.11976	0.817162	0.000235127	0.0270727
ENSOARG00000014324	STAR-RSEM-EdgeR	TRI vs TSI			protein_coding	19	55665922	55666392	1	-2.84382	0.204968	2.94226e-05	0.00734322
ENSOARG00000014375	STAR-RSEM-EdgeR	TRI vs TSI	LOC101116867	interferon alpha-inducible protein 27-like protein 2	protein_coding	18	57586531	57594025	1	-2.66618	4.62833	2.19792e-07	0.000399893
ENSOARG00000014486	STAR-RSEM-EdgeR	TRI vs TSI	VNN2	vanin 2	protein_coding	8	57937815	57962047	-1	-1.84748	3.35683	0.000368132	0.03596
ENSOARG00000014490	STAR-RSEM-EdgeR	TRI vs TSI	LOC105603225	interferon alpha-inducible protein 27-like protein 2B	protein_coding	18	57649813	57654461	1	-1.97337	6.74086	4.70501e-07	0.00050493
ENSOARG00000014564	STAR-RSEM-EdgeR	TRI vs TSI	EYA4	EYA transcriptional coactivator and phosphatase 4 [Source:HGNC Symbol;Acc:HGNC:3522]	protein_coding	8	58476105	58761249	1	-3.71005	-1.40893	0.000421228	0.0387592
ENSOARG00000014636	STAR-RSEM-EdgeR	TRI vs TSI	CMPK2	cytidine/uridine monophosphate kinase 2	protein_coding	3	16573128	16590905	-1	-2.29818	5.7366	9.07704e-07	0.000665786
ENSOARG00000014648	STAR-RSEM-EdgeR	TRI vs TSI	RSAD2	radical S-adenosyl methionine domain containing 2 [Source:HGNC Symbol;Acc:HGNC:30908]	protein_coding	3	16603323	16619665	1	-3.77057	4.10241	5.12843e-06	0.00218599
ENSOARG00000014651	STAR-RSEM-EdgeR	TRI vs TSI	MOB3B	MOB kinase activator 3B [Source:HGNC Symbol;Acc:HGNC:23825]	protein_coding	2	94934882	95077788	-1	-1.27409	3.62211	0.000540569	0.0448601
ENSOARG00000014723	STAR-RSEM-EdgeR	TRI vs TSI	CXCL14	C-X-C motif chemokine ligand 14 [Source:HGNC Symbol;Acc:HGNC:10640]	protein_coding	5	44436779	44440881	-1	-1.38335	4.34102	0.000305502	0.0318641
ENSOARG00000014731	STAR-RSEM-EdgeR	TRI vs TSI	DDX58	DEXD/H-box helicase 58 [Source:HGNC Symbol;Acc:HGNC:19102]	protein_coding	2	100413345	100459302	-1	-2.0667	4.13222	2.43522e-05	0.00681488
ENSOARG00000014800	STAR-RSEM-EdgeR	TRI vs TSI	IFIT3	interferon induced protein with tetratricopeptide repeats 3 [Source:HGNC Symbol;Acc:HGNC:5411]	protein_coding	22	10793261	10794709	1	-3.44119	6.39708	7.54394e-07	0.00059529
ENSOARG00000014815	STAR-RSEM-EdgeR	TRI vs TSI	IFIT5	interferon induced protein with tetratricopeptide repeats 5 [Source:HGNC Symbol;Acc:HGNC:13328]	protein_coding	22	10834532	10835980	1	-1.26557	4.41891	0.00058945	0.0475326
ENSOARG00000014882	STAR-RSEM-EdgeR	TRA vs TSA	SERPINA1	serpin family A member 1 [Source:HGNC Symbol;Acc:HGNC:8941]	protein_coding	18	57912144	57916083	-1	-2.38353	3.89682	2.7541e-05	0.0314907
ENSOARG00000015019	STAR-RSEM-EdgeR	TRI vs TSI	B3GNT3	UDP-GlcNAc:betaGal beta-1,3-N-acetylglucosaminyltransferase 3 [Source:HGNC Symbol;Acc:HGNC:13528]	protein_coding	5	5072823	5079507	-1	-2.07266	4.54373	4.25324e-09	2.85268e-05
ENSOARG00000015052	STAR-RSEM-EdgeR	TRI vs TSI	AREG	amphiregulin [Source:HGNC Symbol;Acc:HGNC:651]	protein_coding	6	89053717	89061196	1	-2.11599	3.83885	0.000178736	0.0228041
ENSOARG00000015072	STAR-RSEM-EdgeR	TRI vs TSI	GBP1	guanylate-binding protein 1-like (LOC101119517)	protein_coding	1	65625202	65634761	-1	-2.55248	3.31807	1.29621e-08	5.7081e-05
ENSOARG00000015078	STAR-RSEM-EdgeR	TRI vs TSI	IRF1	interferon regulatory factor 1 [Source:HGNC Symbol;Acc:HGNC:6116]	protein_coding	5	19485039	19491419	1	-1.17365	6.00056	6.75335e-05	0.0121788
ENSOARG00000015081	STAR-RSEM-EdgeR	TRI vs TSI	TGFBI	transforming growth factor beta induced [Source:HGNC Symbol;Acc:HGNC:11771]	protein_coding	5	44831112	44859061	1	-1.80355	5.96075	0.000229619	0.0269157
ENSOARG00000015118	STAR-RSEM-EdgeR	TRI vs TSI	BDNF	brain derived neurotrophic factor [Source:HGNC Symbol;Acc:HGNC:1033]	protein_coding	15	56529369	56530166	-1	-4.89719	-1.57092	7.70696e-05	0.0133837
ENSOARG00000015153	STAR-RSEM-EdgeR	TRI vs TSI	LOC101119773	guanylate-binding protein 4-like	protein_coding	1	65666870	65687317	-1	-2.12549	1.65589	1.96286e-05	0.00584339
ENSOARG00000015169	STAR-RSEM-EdgeR	TRI vs TSI	IFIT2	interferon induced protein with tetratricopeptide repeats 2 [Source:HGNC Symbol;Acc:HGNC:5409]	protein_coding	22	10770400	10776591	1	-2.75751	3.33352	4.12471e-06	0.00193397
ENSOARG00000015177	STAR-RSEM-EdgeR	TRI vs TSI	IFIT1	interferon induced protein with tetratricopeptide repeats 1 [Source:HGNC Symbol;Acc:HGNC:5407]	protein_coding	22	10811884	10820333	1	-3.54551	5.50898	4.73396e-07	0.00050493
ENSOARG00000015249	STAR-RSEM-EdgeR	HRI vs HSI	CDH26	cadherin 26 [Source:HGNC Symbol;Acc:HGNC:15902]	protein_coding	13	55860624	55893440	-1	-4.56905	2.09664	3.4997e-07	0.002258
ENSOARG00000015293	STAR-RSEM-EdgeR	TRA vs TSA			protein_coding	11	10673669	10675811	1	-2.38353	0.812926	6.93043e-06	0.0145084
ENSOARG00000015297	STAR-RSEM-EdgeR	TRI vs TSI	GBP5	guanylate binding protein 5 [Source:HGNC Symbol;Acc:HGNC:19895]	protein_coding	1	65759197	65768357	-1	-1.6337	3.38349	0.000473335	0.041099
ENSOARG00000015329	STAR-RSEM-EdgeR	TRI vs TSI	GALNT15	polypeptide N-acetylgalactosaminyltransferase 15 [Source:HGNC Symbol;Acc:HGNC:21531]	protein_coding	1	271248875	271269770	1	-2.33247	1.06211	0.000110768	0.0170282
ENSOARG00000015409	STAR-RSEM-EdgeR	TRI vs TSI	KRT12	keratin 12 [Source:HGNC Symbol;Acc:HGNC:6414]	protein_coding	11	40623486	40630115	-1	-6.39467	2.16513	9.23167e-07	0.000665786
ENSOARG00000015432	STAR-RSEM-EdgeR	TRI vs TSI	GBP6	guanylate binding protein family member 6 (LOC101120875)	protein_coding	1	66005437	66040377	-1	-1.46945	1.95838	0.000120608	0.018242
ENSOARG00000015624	STAR-RSEM-EdgeR	TRI vs TSI	LRRC10B	leucine rich repeat containing 10B [Source:HGNC Symbol;Acc:HGNC:37215]	protein_coding	21	39383061	39383624	1	-2.31474	-0.278864	0.000590514	0.0475326
ENSOARG00000015872	STAR-RSEM-EdgeR	HRA vs HSA	LOC101104471	ubiquitin-conjugating enzyme E2 D3	protein_coding	3	57376943	57377383	1	6.9996	1.30453	1.47273e-06	0.00564322
ENSOARG00000016186	STAR-RSEM-EdgeR	TRI vs TSI	LSGALS9	galectin-9 (LOC101102156)	protein_coding	11	18969861	18988041	1	-1.41774	7.57449	0.000187689	0.0237845
ENSOARG00000016257	STAR-RSEM-EdgeR	TRA vs TSA	DQA	HLA class II histocompatibility antigen, DQ alpha 2 chain precursor [Source:RefSeq peptide;Acc:NP_001295526]	protein_coding	20	25666699	25676792	-1	-2.38353	6.433	1.80983e-06	0.00568557
ENSOARG00000016399	STAR-RSEM-EdgeR	TRI vs TSI	CDC42EP3	CDC42 effector protein 3 [Source:HGNC Symbol;Acc:HGNC:16943]	protein_coding	3	86336269	86337033	1	-1.39731	3.77503	0.000228136	0.0269157
ENSOARG00000016510	STAR-RSEM-EdgeR	TRI vs TSI	LOC101109643	interferon-induced very large GTPase 1-like	protein_coding	15	45615655	45753809	1	-1.48279	6.04408	0.000200545	0.0249087
ENSOARG00000016543	STAR-RSEM-EdgeR	TRI vs TSI	CXCL9	C-X-C motif chemokine ligand 9 [Source:HGNC Symbol;Acc:HGNC:7098]	protein_coding	6	90526788	90531488	-1	-1.58959	2.555	0.000364875	0.03596
ENSOARG00000016787	STAR-RSEM-EdgeR	TRI vs TSI	BST2	bone marrow stromal cell antigen 2 [Source:HGNC Symbol;Acc:HGNC:1119]	protein_coding	5	5467620	5477662	1	-2.6585	0.799029	7.11618e-05	0.0125909
ENSOARG00000016878	STAR-RSEM-EdgeR	TRI vs TSI	SYNPO2	synaptopodin 2 [Source:HGNC Symbol;Acc:HGNC:17732]	protein_coding	6	6405602	6608518	-1	-1.60118	6.10589	0.000137406	0.0190893
ENSOARG00000016923	STAR-RSEM-EdgeR	TRI vs TSI	PCSK2	proprotein convertase subtilisin/kexin type 2 [Source:HGNC Symbol;Acc:HGNC:8744]	protein_coding	13	36688760	36978466	1	-1.83536	3.99167	0.000205048	0.0251351
ENSOARG00000016939	STAR-RSEM-EdgeR	TRI vs TSI	LOC101113705	ubiquitin D-like	protein_coding	20	28111661	28113771	-1	-2.81519	3.70997	0.000345633	0.0348513
ENSOARG00000017006	STAR-RSEM-EdgeR	TRI vs TSI	UDB	ubiquitin D [Source:HGNC Symbol;Acc:HGNC:18795]	protein_coding	20	28146690	28151449	1	-1.97091	5.23887	0.000413468	0.03858
ENSOARG00000017047	STAR-RSEM-EdgeR	TRA vs TSA & TRI vs TSI	ALDH1L2	aldehyde dehydrogenase 1 family member L2 [Source:HGNC Symbol;Acc:HGNC:26777]	protein_coding	3	173626773	173689562	-1	-2.38353	5.34993	3.95428e-05	0.0392286
ENSOARG00000017327	STAR-RSEM-EdgeR	HRI vs HSI	CELA1	chymotrypsin like elastase family member 1 [Source:HGNC Symbol;Acc:HGNC:3308]	protein_coding	3	134732401	134746733	1	-1.18151	8.92938	2.4491e-05	0.0430952
ENSOARG00000017412	STAR-RSEM-EdgeR	TRI vs TSI	GAST	gastrin [Source:HGNC Symbol;Acc:HGNC:4164]	protein_coding	11	41412168	41412628	1	-6.46008	6.7703	8.31388e-05	0.0141752
ENSOARG00000017418	STAR-RSEM-EdgeR	TRI vs TSI	ZBP1	Z-DNA binding protein 1 [Source:HGNC Symbol;Acc:HGNC:16176]	protein_coding	13	57854973	57864452	1	-3.14412	3.78126	1.52175e-08	5.7081e-05
ENSOARG00000017490	STAR-RSEM-EdgeR	TRI vs TSI	THBS4	thrombospondin 4 [Source:HGNC Symbol;Acc:HGNC:11788]	protein_coding	7	10767492	10811643	1	-2.27628	7.71637	9.14844e-05	0.0150953
ENSOARG00000017587	STAR-RSEM-EdgeR	TRI vs TSI	PDCD1	programmed cell death 1 [Source:HGNC Symbol;Acc:HGNC:8760]	protein_coding	1	79926	87689	1	-2.49194	0.147694	6.72929e-05	0.0121788
ENSOARG00000017733	STAR-RSEM-EdgeR	TRA vs TSA	CCDC7	coiled-coil domain containing 7 [Source:HGNC Symbol;Acc:HGNC:26533]	protein_coding	13	19255843	19300246	-1	-2.38353	2.00764	3.28603e-05	0.0344103
ENSOARG00000017754	STAR-RSEM-EdgeR	TRI vs TSI	PYCR1	pyrroline-5-carboxylate reductase 1 [Source:HGNC Symbol;Acc:HGNC:9721]	protein_coding	11	50124987	50128563	1	1.04002	4.72838	0.000161912	0.0213849
ENSOARG00000017844	STAR-RSEM-EdgeR	TRI vs TSI	CILP	cartilage intermediate layer protein [Source:HGNC Symbol;Acc:HGNC:1980]	protein_coding	7	11926892	11940278	-1	-3.12266	4.78063	1.6189e-06	0.000893011
ENSOARG00000017875	STAR-RSEM-EdgeR	TRI vs TSI	COL8A1	collagen type VIII alpha 1 chain [Source:HGNC Symbol;Acc:HGNC:2215]	protein_coding	1	162488504	162547131	1	-1.87182	1.97376	0.000240546	0.0271906
ENSOARG00000017883	STAR-RSEM-EdgeR	TRI vs TSI	RBM38	RNA binding motif protein 38	protein_coding	13	58047851	58061508	-1	-1.85811	2.94877	4.72764e-05	0.00978853
ENSOARG00000018034	STAR-RSEM-EdgeR	TRI vs TSI	ZYX	zyxin [Source:HGNC Symbol;Acc:HGNC:13200]	protein_coding	4	106213267	106222048	1	-1.28969	7.13184	0.000448355	0.0404274
ENSOARG00000018068	STAR-RSEM-EdgeR	TRI vs TSI	CYP3A28/LOC101110727	cytochrome P450 3A28	protein_coding	24	36450665	36482827	-1	-3.81187	0.681701	1.4776e-05	0.00522875
ENSOARG00000018271	STAR-RSEM-EdgeR	HRI vs HSI	LOC101119895	protein HP-20 homolog	protein_coding	3	176778865	176784127	-1	-6.67547	-1.12036	1.66572e-05	0.0358241
ENSOARG00000018283	STAR-RSEM-EdgeR	TRI vs TSI	CYP3A24	cytochrome P450 3A24 [Source:RefSeq peptide;Acc:NP_001123376]	protein_coding	24	36495420	36645659	-1	-2.5921	5.87784	4.87665e-07	0.00050493
ENSOARG00000018341	STAR-RSEM-EdgeR	HRA vs HSA	MT1X	Metallothionein-1A [Source:UniProtKB/Swiss-Prot;Acc:P67982]	protein_coding	14	23505870	23518073	-1	-4.40994	1.63342	3.52283e-07	0.00337469
ENSOARG00000018343	STAR-RSEM-EdgeR	HRA vs HSA	MT2	Metallothionein-2 (LOC101117955)	protein_coding	14	23525089	23525821	-1	-3.10074	2.35139	2.20517e-06	0.00704148
ENSOARG00000018383	STAR-RSEM-EdgeR	TRI vs TSI	DHX58	DEXH-box helicase 58 [Source:HGNC Symbol;Acc:HGNC:29517]	protein_coding	11	41721531	41732475	-1	-1.50174	5.39279	0.000213931	0.0258856
ENSOARG00000018457	STAR-RSEM-EdgeR	TRI vs TSI			protein_coding	24	36569069	36595967	-1	-4.92414	0.414864	2.5133e-05	0.00681488
ENSOARG00000018682	STAR-RSEM-EdgeR	HRA vs HSA & HRI vs HSI			protein_coding	3	179324267	179324887	1	5.09024	-0.869656	1.00193e-06	0.00479901	HRI vs H*SI
ENSOARG00000018691	STAR-RSEM-EdgeR	TRI vs TSI	LOC101105816	apolipoprotein L2-like	protein_coding	3	179392086	179398501	-1	-2.07786	0.941273	1.88572e-05	0.00575538
ENSOARG00000018737	STAR-RSEM-EdgeR	TRA vs TSA	ALCAM	activated leukocyte cell adhesion molecule [Source:HGNC Symbol;Acc:HGNC:400]	protein_coding	1	168393395	168624986	1	-2.38353	5.96297	2.23954e-05	0.0311099
ENSOARG00000018834	STAR-RSEM-EdgeR	TRI vs TSI	NLRC5	NLR family CARD domain containing 5 [Source:HGNC Symbol;Acc:HGNC:29933]	protein_coding	14	24477048	24533394	1	-2.08233	4.71818	1.59102e-07	0.000372994
ENSOARG00000018839	STAR-RSEM-EdgeR	TRI vs TSI	LOC101102062	protocadherin beta-12	protein_coding	5	49681937	49684500	1	-1.88015	0.785829	0.000271936	0.0291437
ENSOARG00000019088	STAR-RSEM-EdgeR	TRA vs TSA	LGALS15	lectin, galactoside-binding, soluble, 15	protein_coding	AMGL01125506.1	5	796	1	-2.38353	7.56534	5.65175e-05	0.0483085
ENSOARG00000019122	STAR-RSEM-EdgeR	TRI vs TSI	LKLF2	Kruppel like factor 2 [Source:HGNC Symbol;Acc:HGNC:6347]	protein_coding	5	6432303	6433157	-1	-1.56155	4.42874	0.000209928	0.0255662
ENSOARG00000019201	STAR-RSEM-EdgeR	TRI vs TSI	IRF9	interferon regulatory factor 9 [Source:HGNC Symbol;Acc:HGNC:6131]	protein_coding	7	20606992	20610859	-1	-1.23001	6.57241	4.78504e-05	0.00978853
ENSOARG00000019272	STAR-RSEM-EdgeR	TRI vs TSI	USP18	ubiquitin specific peptidase 18 [Source:HGNC Symbol;Acc:HGNC:12616]	protein_coding	3	180814967	180833876	1	-2.06429	4.06138	2.52988e-05	0.00681488
ENSOARG00000019329	STAR-RSEM-EdgeR	TRI vs TSI	FN1	fibronectin 1 [Source:HGNC Symbol;Acc:HGNC:3778]	protein_coding	2	216309354	216378137	-1	-2.17327	6.95196	2.81247e-05	0.00722574
ENSOARG00000019334	STAR-RSEM-EdgeR	TRI vs TSI	EPS8L3	EPS8 like 3 [Source:HGNC Symbol;Acc:HGNC:21297]	protein_coding	1	86240973	86251285	-1	-1.2952	4.87873	2.97566e-05	0.00734322
ENSOARG00000019404	STAR-RSEM-EdgeR	TRI vs TSI	FBLN1	fibulin 1 [Source:HGNC Symbol;Acc:HGNC:3600]	protein_coding	3	219920951	220010977	1	-1.65227	6.88284	0.000329433	0.0335789
ENSOARG00000019479	STAR-RSEM-EdgeR	HRI vs HSI			protein_coding	3	29184605	29185282	1	7.01327	0.484101	5.20991e-06	0.0144061
ENSOARG00000019522	STAR-RSEM-EdgeR	TRI vs TSI		novel gene	protein_coding	1	87733568	87745274	1	4.04355	-0.684131	0.00043716	0.0398007
ENSOARG00000019636	STAR-RSEM-EdgeR	TRI vs TSI	LBH	limb bud and heart development [Source:HGNC Symbol;Acc:HGNC:29532]	protein_coding	3	36951047	36974263	1	-1.73611	3.27678	6.66625e-05	0.0121788
ENSOARG00000019855	STAR-RSEM-EdgeR	TRI vs TSI	LOC101108901	gastrokine-3-like	protein_coding	3	39313956	39319994	-1	1.90041	1.68709	0.000471292	0.041099
ENSOARG00000019941	STAR-RSEM-EdgeR	TRI vs TSI	RYR3	ryanodine receptor 3 [Source:HGNC Symbol;Acc:HGNC:10485]	protein_coding	7	25720183	26191936	-1	-1.65732	1.76929	0.000222276	0.0265528
ENSOARG00000020150	STAR-RSEM-EdgeR	TRI vs TSI	PARP9	poly(ADP-ribose) polymerase family member 9 [Source:HGNC Symbol;Acc:HGNC:24118]	protein_coding	1	185222510	185246839	-1	-1.24736	5.26889	0.000120275	0.018242
ENSOARG00000020160	STAR-RSEM-EdgeR	TRI vs TSI	PARP14	poly(ADP-ribose) polymerase family member 14 [Source:HGNC Symbol;Acc:HGNC:29232]	protein_coding	1	185275238	185325662	1	-1.33617	6.61838	3.38056e-05	0.00791013
ENSOARG00000020201	STAR-RSEM-EdgeR	TRI vs TSI	MYLK	myosin light chain kinase [Source:HGNC Symbol;Acc:HGNC:7590]	protein_coding	1	186264574	186452260	-1	-1.47564	7.6383	9.96541e-05	0.0158819
ENSOARG00000020215	STAR-RSEM-EdgeR	TRI vs TSI		novel gene	protein_coding	3	179424676	179425530	1	-2.20105	2.99891	3.186e-07	0.000497945
ENSOARG00000020241	STAR-RSEM-EdgeR	TRI vs TSI			protein_coding	1	93088174	93088751	1	-2.27455	-0.521297	0.000389198	0.0372787
ENSOARG00000020312	STAR-RSEM-EdgeR	TRI vs TSI	CHAC1	ChaC glutathione specific gamma-glutamylcyclotransferase 1 [Source:HGNC Symbol;Acc:HGNC:28680]	protein_coding	7	33499185	33500057	1	2.95795	0.560599	1.7972e-05	0.00561776
ENSOARG00000020475	STAR-RSEM-EdgeR	TRI vs TSI	P3H2	prolyl 3-hydroxylase 2 [Source:HGNC Symbol;Acc:HGNC:19317]	protein_coding	1	195432376	195608284	1	-1.9039	3.24025	0.000243616	0.0271906
ENSOARG00000020492	STAR-RSEM-EdgeR	TRA vs TSA	SST	Somatostatin Somatostatin-28 Somatostatin-14 [Source:UniProtKB/Swiss-Prot;Acc:O46688]	protein_coding	1	197885693	197888971	1	-2.38353	7.63124	2.46329e-06	0.00633587
ENSOARG00000020495	STAR-RSEM-EdgeR	TRI vs TSI	RTP4	receptor transporter protein 4 [Source:HGNC Symbol;Acc:HGNC:23992]	protein_coding	1	198138027	198223956	-1	-3.07547	4.54674	4.56308e-09	2.85268e-05
ENSOARG00000020509	STAR-RSEM-EdgeR	TRA vs TSA	ADIPOQ	Ovis aries adiponectin, C1Q and collagen domain containing (ADIPOQ), mRNA. [Source:RefSeq mRNA;Acc:NM_001308565]	protein_coding	1	198618705	198631249	-1	-2.38353	4.37711	5.83384e-05	0.0483085
ENSOARG00000020705	STAR-RSEM-EdgeR	TRI vs TSI	B3GNT7	UDP-GlcNAc:betaGal beta-1,3-N-acetylglucosaminyltransferase 7 [Source:HGNC Symbol;Acc:HGNC:18811]	protein_coding	2	232257852	232261230	1	-1.76652	3.31371	8.61354e-05	0.0145538
ENSOARG00000020727	STAR-RSEM-EdgeR	TRI vs TSI	RBPMS2	RNA binding protein with multiple splicing 2 [Source:HGNC Symbol;Acc:HGNC:19098]	protein_coding	7	42419056	42429922	1	-1.61199	5.34898	3.89185e-05	0.00868948
ENSOARG00000020747	STAR-RSEM-EdgeR	TRI vs TSI	CD8B	CD8b molecule [Source:HGNC Symbol;Acc:HGNC:1707]	protein_coding	3	58540607	58552174	-1	-1.65978	1.01676	0.00041901	0.0387592
ENSOARG00000020789	STAR-RSEM-EdgeR	TRI vs TSI		IG KAPPA CHAIN V REGION	protein_coding	3	59304260	59314906	-1	-1.92212	4.5812	4.03807e-06	0.00193397
ENSOARG00000020801	STAR-RSEM-EdgeR	TRI vs TSI			protein_coding	3	59382533	59384837	-1	-2.0984	2.04363	1.9026e-05	0.00575538
ENSOARG00000020808	STAR-RSEM-EdgeR	TRI vs TSI	EMP1	epithelial membrane protein 1 [Source:HGNC Symbol;Acc:HGNC:3333]	protein_coding	3	201508686	201517182	-1	-1.61236	7.60014	0.000233883	0.0270727
ENSOARG00000021035	STAR-RSEM-EdgeR	HRI vs HSI			protein_coding	7	61768805	61769743	-1	5.8344	3.76589	8.79681e-11	8.51355e-07
ENSOARG00000025182	STAR-RSEM-EdgeR	TRI vs TSI	BST-2A	bone marrow stromal cell antigen 2A	protein_coding	5	5486295	5488372	1	-1.87636	1.33827	0.000318492	0.0328204
ENSOARG00000025184	STAR-RSEM-EdgeR	TRI vs TSI	CLDN4	claudin-4 [Source:RefSeq peptide;Acc:NP_001171946]	protein_coding	24	33401505	33402010	-1	-2.39702	2.40642	7.63678e-05	0.0133837
ENSOARG00000025367	STAR-RSEM-EdgeR	TRI vs TSI			lincRNA	X	62577683	62580286	-1	-7.31695	-0.0252502	0.000308078	0.0319227
ENSOARG00000026101	STAR-RSEM-EdgeR	TRI vs TSI			lincRNA	21	31837176	31842900	-1	2.51903	-0.829067	0.000389583	0.0372787

## Sheet: 185 DEGs by both pipelines
Gene_id	Significant in Comparison by STAR-EdgeR	Significant in comparison by TopHat2-Cuffdiff	Gene_symbol	Gene_name	Chromosome	Gene start	Gene end
ENSOARG00000000208	TRI vs TSI	TRI vs TSI	CLDN11	claudin 11 [Source:HGNC Symbol;Acc:HGNC:8514]	1	215044926	215058611
ENSOARG00000000273	TRI vs TSI	TRI vs TSI		membrane primary amine oxidase-like (LOC105605918)	AMGL01124349.1	547	1648
ENSOARG00000000506	TRI vs TSI	TRI vs TSI	HSH2D	hematopoietic SH2 domain containing [Source:HGNC Symbol;Acc:HGNC:24920]	5	6608303	6616589
ENSOARG00000000644	TRI vs TSI	TRI vs TSI	FAM83D	family with sequence similarity 83 member D [Source:HGNC Symbol;Acc:HGNC:16122]	13	67321806	67342479
ENSOARG00000000734	TRI vs TSI	TRI vs TSI		novel gene	JH923530.1	2099	7200
ENSOARG00000000862	TRI vs TSI	TRI vs TSI	MYADM	myeloid associated differentiation marker	14	58834145	58835192
ENSOARG00000000888	TRI vs TSI	TRI vs TSI	XAF1	XIAP associated factor 1 [Source:HGNC Symbol;Acc:HGNC:30932]	11	24759325	24772292
ENSOARG00000000896	TRI vs TSI	TRI vs TSI		tripartite motif containing 5	JH922300.1	21	2228
ENSOARG00000000915	TRI vs TSI	TRI vs TSI	ADGRB2	adhesion G protein-coupled receptor B2 [Source:HGNC Symbol;Acc:HGNC:944]	2	234812335	234842088
ENSOARG00000000942	TRI vs TSI	TRI vs TSI	RNF213	ring finger protein 213 [Source:HGNC Symbol;Acc:HGNC:14539]	11	51264706	51387904
ENSOARG00000001138	TRI vs TSI	TRI vs TSI	HERC6	HECT and RLD domain containing E3 ubiquitin protein ligase family member 6	6	36252541	36306670
ENSOARG00000001761	TRI vs TSI	TRI vs TSI	SLURP1	secreted LY6/PLAUR domain containing 1 [Source:HGNC Symbol;Acc:HGNC:18746]	9	14536497	14539541
ENSOARG00000001775	TRI vs TSI	TRI vs TSI	MN1	MN1 proto-oncogene, transcriptional regulator	17	66892378	66937043
ENSOARG00000001829	TRI vs TSI	TRI vs TSI	CDH11	cadherin 11 [Source:HGNC Symbol;Acc:HGNC:1750]	14	32064794	32216270
ENSOARG00000002035	TRI vs TSI	TRI vs TSI	WARS	tryptophanyl-tRNA synthetase [Source:HGNC Symbol;Acc:HGNC:12729]	18	63910328	63930861
ENSOARG00000002072	TRI vs TSI	TRI vs TSI	APOBEC1	apolipoprotein B mRNA editing enzyme catalytic subunit 1 [Source:HGNC Symbol;Acc:HGNC:604]	3	206035174	206040784
ENSOARG00000002251	TRI vs TSI	HRA vs HSA & TRI vs TSI	IDO1	indoleamine 2,3-dioxygenase 1	26	33532844	33547919
ENSOARG00000002725	TRI vs TSI	TRI vs TSI		phospholipase A1/A2 group XVI	21	41210463	41216755
ENSOARG00000002816	HRI vs HSI	HRI vs HSI		conglutinin-like (LOC101108297)	JH923302.1	6632	11606
ENSOARG00000002881	TRI vs TSI	HRA vs HSA & HRI vs HSI & TRI vs TSI		2'-5'-oligoadenylate synthetase	JH922747.1	21	10196
ENSOARG00000002965	TRI vs TSI	TRA vs TSA & TRI vs TSI	TPPP3	tubulin polymerization promoting protein family member 3	14	34345474	34346277
ENSOARG00000002990	TRI vs TSI	TRI vs TSI	GZMB	granzyme B [Source:HGNC Symbol;Acc:HGNC:4709]	JH922372.1	21	5776
ENSOARG00000003184	TRI vs TSI	TRI vs TSI	NUPR1	nuclear protein 1, transcriptional regulator [Source:HGNC Symbol;Acc:HGNC:29990]	24	26091081	26091741
ENSOARG00000003210	TRI vs TSI	TRI vs TSI	CCL25	C-C motif chemokine 25 precursor [Source:RefSeq peptide;Acc:NP_001035380]	5	14453428	14455992
ENSOARG00000003257	TRI vs TSI	TRI vs TSI	LGALS3BP	galectin 3 binding protein [Source:HGNC Symbol;Acc:HGNC:6564]	11	52411432	52417727
ENSOARG00000003317	TRI vs TSI	TRI vs TSI	CCK	cholecystokinin [Source:HGNC Symbol;Acc:HGNC:1569]	19	14498772	14503302
ENSOARG00000003372	TRI vs TSI	TRI vs TSI	FLNC	filamin C [Source:HGNC Symbol;Acc:HGNC:3756]	4	92858802	92886819
ENSOARG00000004007	TRI vs TSI	TRI vs TSI	LIPG	lipase G, endothelial type [Source:HGNC Symbol;Acc:HGNC:6623]	23	49374831	49399731
ENSOARG00000004027	TRI vs TSI	TRI vs TSI		primary amine oxidase, lung isozyme (LOC101113086)	11	42359541	42402155
ENSOARG00000004177	TRI vs TSI	TRI vs TSI	CLDN23	claudin 23 [Source:HGNC Symbol;Acc:HGNC:17591]	26	23418264	23418878
ENSOARG00000004233	TRI vs TSI	TRI vs TSI	PML	promyelocytic leukemia [Source:HGNC Symbol;Acc:HGNC:9113]	18	33464259	33515248
ENSOARG00000004493	TRI vs TSI	TRI vs TSI	FNDC1	fibronectin type III domain containing 1 [Source:HGNC Symbol;Acc:HGNC:21184]	8	82138266	82225850
ENSOARG00000004641	TRI vs TSI	TRI vs TSI	PFN2	profilin 2	1	236245001	236250588
ENSOARG00000004686	TRI vs TSI	TRI vs TSI	ASNS	asparagine synthetase (glutamine-hydrolyzing) [Source:HGNC Symbol;Acc:HGNC:753]	4	14991159	15007966
ENSOARG00000005034	TRI vs TSI	TRA vs TSA & TRI vs TSI	HSPB6	heat shock protein family B (small) member 6	14	45589648	45591249
ENSOARG00000005151	TRI vs TSI	TRI vs TSI	HMCN1	hemicentin 1 [Source:HGNC Symbol;Acc:HGNC:19194]	12	64798855	65337057
ENSOARG00000005452	TRI vs TSI	TRI vs TSI	MMD	monocyte to macrophage differentiation factor (LOC101120850)	11	5323447	5345102
ENSOARG00000005557	TRI vs TSI	TRI vs TSI	PLSCR1	phospholipid scramblase 1	1	240047714	240066568
ENSOARG00000005822	TRI vs TSI	TRI vs TSI	LGALS7	galectin-7 (LOC101111992)	14	47687488	47689265
ENSOARG00000005829	TRA vs TSA & TRI vsTSI	TRI vs TSI	LGALS7B	galectin-7 (LOC101112249)	14	47706543	47708761
ENSOARG00000005838	TRI vs TSI	TRI vs TSI		novel gene	6	102594503	102620759
ENSOARG00000005941	TRI vs TSI	TRI vs TSI	TNC	tenascin C [Source:HGNC Symbol;Acc:HGNC:5318]	2	8640017	8711203
ENSOARG00000005944	TRI vs TSI	TRI vs TSI	ADGRE5	adhesion G protein-coupled receptor E5 [Source:HGNC Symbol;Acc:HGNC:1711]	5	9450503	9467533
ENSOARG00000006083	TRI vs TSI	TRI vs TSI	PODN	podocan [Source:HGNC Symbol;Acc:HGNC:23174]	1	27330288	27350476
ENSOARG00000006142	TRI vs TSI	TRI vs TSI	IFIH1	interferon induced with helicase C domain 1 [Source:HGNC Symbol;Acc:HGNC:18873]	2	146343186	146404420
ENSOARG00000006503	TRI vs TSI	TRI vs TSI	NT5C3A	5'-nucleotidase, cytosolic IIIA [Source:HGNC Symbol;Acc:HGNC:17820]	4	63747905	63790190
ENSOARG00000006515	TRI vs TSI	TRI vs TSI	COL4A2	collagen type IV alpha 2 chain [Source:HGNC Symbol;Acc:HGNC:2203]	10	84344246	84506524
ENSOARG00000006681	TRI vs TSI	TRI vs TSI	EGLN3	egl-9 family hypoxia inducible factor 3 [Source:HGNC Symbol;Acc:HGNC:14661]	18	43294794	43322556
ENSOARG00000006788	TRI vs TSI	TRI vs TSI	IL22RA1	interleukin 22 receptor subunit alpha 1 [Source:HGNC Symbol;Acc:HGNC:13700]	2	241651964	241679859
ENSOARG00000006959	TRI vs TSI	TRI vs TSI	BPIFB1	BPI fold containing family B member 1 [Source:HGNC Symbol;Acc:HGNC:16108]	13	62197295	62219754
ENSOARG00000007233	TRI vs TSI	TRI vs TSI	ISG15	ubiquitin-like protein ISG15 [Source:RefSeq peptide;Acc:NP_001009735]	12	49537787	49538733
ENSOARG00000007427	TRI vs TSI	HRI vs HSI & TRI vs TSI	EPSTI1	epithelial stromal interaction 1	10	13382819	13485695
ENSOARG00000007555	TRI vs TSI	TRI vs TSI	ATP2B3	ATPase plasma membrane Ca2+ transporting 3 [Source:HGNC Symbol;Acc:HGNC:816]	X	77817305	77857655
ENSOARG00000007592	TRI vs TSI	TRI vs TSI	PTGS2	prostaglandin-endoperoxide synthase 2 [Source:HGNC Symbol;Acc:HGNC:9605]	12	65834369	65841232
ENSOARG00000007775	TRI vs TSI	TRI vs TSI	AQP1	aquaporin 1	4	65387133	65430981
ENSOARG00000007791	TRI vs TSI	TRI vs TSI	VAT1L	vesicle amine transport 1 like [Source:HGNC Symbol;Acc:HGNC:29315]	14	4404638	4572477
ENSOARG00000007872	TRI vs TSI	TRI vs TSI	HMCN2	hemicentin 2 [Source:HGNC Symbol;Acc:HGNC:21293]	3	6103769	6255797
ENSOARG00000007954	TRI vs TSI	TRI vs TSI	FGFBP1	fibroblast growth factor binding protein 1 [Source:HGNC Symbol;Acc:HGNC:19695]	6	110587924	110588628
ENSOARG00000008115	TRI vs TSI	TRI vs TSI	IFITM1	interferon-induced transmembrane protein 1	21	49743059	49748737
ENSOARG00000008178	TRI vs TSI	TRI vs TSI	IFITM3	interferon induced transmembrane protein 3	21	49751580	49752838
ENSOARG00000008349	TRI vs TSI	TRI vs TSI	TACSTD2	tumor-associated calcium signal transducer 2 [Source:HGNC Symbol;Acc:HGNC:11530]	1	32857419	33055103
ENSOARG00000008418	TRI vs TSI	TRI vs TSI	SOSTDC1	sclerostin domain containing 1 [Source:HGNC Symbol;Acc:HGNC:21748]	4	25043328	25046465
ENSOARG00000008513	TRI vs TSI	TRI vs TSI	CD177	CD177 molecule [Source:HGNC Symbol;Acc:HGNC:30072]	14	50588251	50600331
ENSOARG00000008668	TRI vs TSI	TRI vs TSI	FBP2	fructose-bisphosphatase 2 [Source:HGNC Symbol;Acc:HGNC:3607]	2	31709019	31765595
ENSOARG00000009097	TRI vs TSI	TRI vs TSI	OAS2	2'-5'-oligoadenylate synthetase 2	17	61009311	61042799
ENSOARG00000009260	TRI vs TSI	TRI vs TSI	QPCT	glutaminyl-peptide cyclotransferase precursor [Source:RefSeq peptide;Acc:NP_001159650]	3	86615354	86644936
ENSOARG00000009328	TRI vs TSI	TRI vs TSI	MISP	mitotic spindle positioning [Source:HGNC Symbol;Acc:HGNC:27000]	5	40722687	40727686
ENSOARG00000009474	TRI vs TSI	HRI vs HSI & TRI vs TSI		novel gene	2	245513187	245516380
ENSOARG00000009509	TRI vs TSI	TRI vs TSI	ZDHHC2	zinc finger DHHC-type containing 2 [Source:HGNC Symbol;Acc:HGNC:18469]	26	18737989	18768496
ENSOARG00000009670	TRI vs TSI	TRI vs TSI	CPXM2	carboxypeptidase X, M14 family member 2 [Source:HGNC Symbol;Acc:HGNC:26977]	22	42380163	42518141
ENSOARG00000009964	TRI vs TSI	TRI vs TSI	TRPC4	transient receptor potential cation channel subfamily C member 4 [Source:HGNC Symbol;Acc:HGNC:12336]	10	24289442	24435384
ENSOARG00000009983	TRI vs TSI	TRI vs TSI	FOSB	FosB proto-oncogene, AP-1 transcription factor subunit [Source:HGNC Symbol;Acc:HGNC:3797]	14	52143114	52147300
ENSOARG00000009992	TRI vs TSI	TRI vs TSI	AKR7A2	aldo-keto reductase family 7 member A2	2	246213576	246216518
ENSOARG00000010176	TRI vs TSI	TRI vs TSI	MAT1A	methionine adenosyltransferase 1A [Source:HGNC Symbol;Acc:HGNC:6903]	25	35298046	35314076
ENSOARG00000010213	TRI vs TSI	TRA vs TSA & TRI vs TSI	MYOM1	myomesin 1	23	37599839	37713875
ENSOARG00000010231	TRI vs TSI	TRI vs TSI	MX2	interferon-induced GTP-binding protein Mx2 [Source:RefSeq peptide;Acc:NP_001072120]	1	259688071	259716801
ENSOARG00000010283	TRI vs TSI	TRI vs TSI	MX1	interferon-induced GTP-binding protein Mx1 [Source:RefSeq peptide;Acc:NP_001009753]	1	259737321	259762804
ENSOARG00000010288	TRI vs TSI	TRI vs TSI	MAP1A	microtubule associated protein 1A [Source:HGNC Symbol;Acc:HGNC:6835]	18	54218879	54238234
ENSOARG00000010528	TRI vs TSI	TRI vs TSI	SLCO3A1	solute carrier organic anion transporter family member 3A1 [Source:HGNC Symbol;Acc:HGNC:10952]	18	14026499	14115373
ENSOARG00000010572	TRA vs TSA	TRA vs TSA & TRI vs TSI		novel gene	20	27133729	27141475
ENSOARG00000010659	HRI vs HSI	HRA vs HSA vs HRI vs HIS	TFF3	trefoil factor 3	1	260634425	260637438
ENSOARG00000010704	TRI vs TSI	TRI vs TSI	ADRA2A	adrenoceptor alpha 2A [Source:HGNC Symbol;Acc:HGNC:281]	22	30516666	30517993
ENSOARG00000010845	TRI vs TSI	TRI vs TSI	CLDN3	claudin 3 [Source:HGNC Symbol;Acc:HGNC:2045]	24	33431928	33432587
ENSOARG00000010949	TRI vs TSI	TRI vs TSI	CCDC190	coiled-coil domain containing 190 [Source:HGNC Symbol;Acc:HGNC:28736]	1	112499543	112505423
ENSOARG00000010964	TRI vs TSI	TRI vs TSI	ISG20	interferon stimulated exonuclease gene 20 [Source:HGNC Symbol;Acc:HGNC:6130]	18	18789099	18805714
ENSOARG00000011014	TRI vs TSI	TRI vs TSI	RGS4	regulator of G-protein signaling 4 [Source:HGNC Symbol;Acc:HGNC:10000]	1	112790132	112800145
ENSOARG00000011222	TRI vs TSI	HRI vs HSI	CLEC4F	C-type lectin domain family 4 member F [Source:HGNC Symbol;Acc:HGNC:25357]	3	92818211	92830253
ENSOARG00000011433	TRI vs TSI	TRI vs TSI	CRLF1	cytokine receptor like factor 1 [Source:HGNC Symbol;Acc:HGNC:2364]	5	4363800	4370867
ENSOARG00000011577	TRI vs TSI	HRI vs HSI & TRI vs TSI	PDIA2	protein disulfide isomerase family A member 2 [Source:HGNC Symbol;Acc:HGNC:14180]	24	232718	235731
ENSOARG00000011815	TRI vs TSI	TRI vs TSI	C1QTNF3	C1q and tumor necrosis factor related protein 3	16	39646080	39676492
ENSOARG00000012187	TRI vs TSI	TRI vs TSI	FGF21	fibroblast growth factor 21 [Source:HGNC Symbol;Acc:HGNC:3678]	14	54418512	54419936
ENSOARG00000012354	TRI vs TSI	TRA vs TSA & TRI vs TSI	PSAT1	phosphoserine aminotransferase 1	2	58082457	58109069
ENSOARG00000012408	TRI vs TSI	TRI vs TSI	PARP12	poly(ADP-ribose) polymerase family member 12 [Source:HGNC Symbol;Acc:HGNC:21919]	4	103243956	103287653
ENSOARG00000012414	TRI vs TSI	TRI vs TSI	CLPS	colipase [Source:HGNC Symbol;Acc:HGNC:2085]	20	9892040	9894286
ENSOARG00000012440	TRI vs TSI	TRI vs TSI	GDF15	growth differentiation factor 15 [Source:HGNC Symbol;Acc:HGNC:30142]	5	4547446	4549425
ENSOARG00000012500	TRI vs TSI	TRI vs TSI	ZNFX1	zinc finger NFX1-type containing 1 [Source:HGNC Symbol;Acc:HGNC:29271]	13	76932129	76958353
ENSOARG00000012521	TRI vs TSI	TRI vs TSI	ANGPTL2	angiopoietin like 2 [Source:HGNC Symbol;Acc:HGNC:490]	3	8961593	8983132
ENSOARG00000012560	TRI vs TSI	TRI vs TSI	SCTR	secretin receptor [Source:HGNC Symbol;Acc:HGNC:10608]	2	183725763	183798694
ENSOARG00000012768	TRI vs TSI	TRI vs TSI	IL15RA	interleukin 15 receptor subunit alpha [Source:HGNC Symbol;Acc:HGNC:5978]	13	10429562	10448119
ENSOARG00000012921	TRA vs TSA	TRI vs TSI	ACSM1	acyl-CoA synthetase medium-chain family member 1 [Source:HGNC Symbol;Acc:HGNC:18049]	24	18189038	18245264
ENSOARG00000012923	TRI vs TSI	HRI vs HSI & TRI vs TSI	TACR1	tachykinin receptor 1 [Source:HGNC Symbol;Acc:HGNC:11526]	3	96753570	96922228
ENSOARG00000013398	TRI vs TSI	TRI vs TSI	BANK1	B-cell scaffold protein with ankyrin repeats 1 [Source:HGNC Symbol;Acc:HGNC:18233]	6	22793951	23073469
ENSOARG00000013421	TRI vs TSI	TRI vs TSI	IFI44L	interferon induced protein 44 like [Source:HGNC Symbol;Acc:HGNC:17817]	1	54450661	54466479
ENSOARG00000013440	TRI vs TSI	TRI vs TSI	IFI44	interferon induced protein 44 [Source:HGNC Symbol;Acc:HGNC:16938]	1	54477133	54495155
ENSOARG00000013509	TRI vs TSI	TRI vs TSI	CD274	CD274 molecule [Source:HGNC Symbol;Acc:HGNC:17635]	2	73044621	73061206
ENSOARG00000013534	TRI vs TSI	TRA vs TSA & TRI vs TSI	MYOC	myocilin	12	37251701	37265327
ENSOARG00000013562	TRI vs TSI	TRI vs TSI	SCUBE2	signal peptide, CUB domain and EGF like domain containing 2 [Source:HGNC Symbol;Acc:HGNC:30425]	15	43056198	43124714
ENSOARG00000013833	TRI vs TSI	TRI vs TSI	SSC4D	scavenger receptor cysteine rich family member with 4 domains [Source:HGNC Symbol;Acc:HGNC:14461]	24	34325067	34335720
ENSOARG00000013883	HRA vs HSA	HRA vs HAS	ARID5A	AT-rich interaction domain 5A	3	103828090	103832824
ENSOARG00000013903	TRI vs TSI	TRI vs TSI	STAT4	signal transducer and activator of transcription 4 [Source:HGNC Symbol;Acc:HGNC:11365]	2	192154022	192352057
ENSOARG00000014116	TRI vs TSI	TRI vs TSI	PTGS1	prostaglandin G/H synthase 1 precursor [Source:RefSeq peptide;Acc:NP_001009476]	3	13385238	13402913
ENSOARG00000014168	TRI vs TSI	TRI vs TSI	ASB2	ankyrin repeat and SOCS box containing 2 [Source:HGNC Symbol;Acc:HGNC:16012]	18	57433067	57466054
ENSOARG00000014375	TRI vs TSI	TRI vs TSI		interferon alpha-inducible protein 27-like protein 2 (LOC101116867)	18	57586531	57594025
ENSOARG00000014486	TRI vs TSI	TRI vs TSI	VNN2	vanin 2	8	57937815	57962047
ENSOARG00000014490	TRI vs TSI	TRI vs TSI		interferon alpha-inducible protein 27-like protein 2B (LOC105603225)	18	57649813	57654461
ENSOARG00000014636	TRI vs TSI	TRI vs TSI	CMPK2	cytidine/uridine monophosphate kinase 2	3	16573128	16590905
ENSOARG00000014648	TRI vs TSI	TRI vs TSI	RSAD2	radical S-adenosyl methionine domain containing 2 [Source:HGNC Symbol;Acc:HGNC:30908]	3	16603323	16619665
ENSOARG00000014651	TRI vs TSI	TRI vs TSI	MOB3B	MOB kinase activator 3B [Source:HGNC Symbol;Acc:HGNC:23825]	2	94934882	95077788
ENSOARG00000014723	TRI vs TSI	TRI vs TSI	CXCL14	C-X-C motif chemokine ligand 14 [Source:HGNC Symbol;Acc:HGNC:10640]	5	44436779	44440881
ENSOARG00000014800	TRI vs TSI	TRI vs TSI	IFIT3	interferon induced protein with tetratricopeptide repeats 3 [Source:HGNC Symbol;Acc:HGNC:5411]	22	10793261	10794709
ENSOARG00000014815	TRI vs TSI	TRI vs TSI	IFIT5	interferon induced protein with tetratricopeptide repeats 5 [Source:HGNC Symbol;Acc:HGNC:13328]	22	10834532	10835980
ENSOARG00000014882	TRA vs TSA	TRA vs TSA	SERPINA1	serpin family A member 1	18	57912144	57916083
ENSOARG00000015019	TRI vs TSI	TRI vs TSI	B3GNT3	UDP-GlcNAc:betaGal beta-1,3-N-acetylglucosaminyltransferase 3 [Source:HGNC Symbol;Acc:HGNC:13528]	5	5072823	5079507
ENSOARG00000015052	TRI vs TSI	TRI vs TSI	AREG	amphiregulin [Source:HGNC Symbol;Acc:HGNC:651]	6	89053717	89061196
ENSOARG00000015072	TRI vs TSI	TRI vs TSI	GBP1	guanylate-binding protein 1-like (LOC101119517)	1	65625202	65634761
ENSOARG00000015078	TRI vs TSI	TRI vs TSI	IRF1	interferon regulatory factor 1 [Source:HGNC Symbol;Acc:HGNC:6116]	5	19485039	19491419
ENSOARG00000015081	TRI vs TSI	TRI vs TSI	TGFBI	transforming growth factor beta induced [Source:HGNC Symbol;Acc:HGNC:11771]	5	44831112	44859061
ENSOARG00000015169	TRI vs TSI	HRI vs HSI	IFIT2	interferon induced protein with tetratricopeptide repeats 2 [Source:HGNC Symbol;Acc:HGNC:5409]	22	10770400	10776591
ENSOARG00000015169	TRI vs TSI	TRI vs TSI	IFIT2	interferon induced protein with tetratricopeptide repeats 2 [Source:HGNC Symbol;Acc:HGNC:5409]	22	10770400	10776591
ENSOARG00000015177	TRI vs TSI	HRA vs HAS & HRI vs HSI & TRI vs TSI	IFIT1	interferon induced protein with tetratricopeptide repeats 1	22	10811884	10820333
ENSOARG00000015249	HRI vs HSI	HRI vs HSI	CDH26	cadherin 26 [Source:HGNC Symbol;Acc:HGNC:15902]	13	55860624	55893440
ENSOARG00000015297	TRI vs TSI	TRI vs TSI	GBP5	guanylate binding protein 5 [Source:HGNC Symbol;Acc:HGNC:19895]	1	65759197	65768357
ENSOARG00000015329	TRI vs TSI	TRI vs TSI	GALNT15	polypeptide N-acetylgalactosaminyltransferase 15 [Source:HGNC Symbol;Acc:HGNC:21531]	1	271248875	271269770
ENSOARG00000015432	TRI vs TSI	TRI vs TSI	GBP6	guanylate binding protein family member 6 (LOC101120875)	1	66005437	66040377
ENSOARG00000015624	TRI vs TSI	TRI vs TSI	LRRC10B	leucine rich repeat containing 10B	21	61508800	61511018
ENSOARG00000016186	TRI vs TSI	TRI vs TSI	LGALS9	galectin-9 (LOC101102156)	11	18969861	18988041
ENSOARG00000016257	TRA vs TSA	TRI vs TSI	DQA2	HLA class II histocompatibility antigen, DQ alpha 2 chain precursor [Source:RefSeq peptide;Acc:NP_001295526]	20	25666699	25676792
ENSOARG00000016399	TRI vs TSI	TRI vs TSI	CDC42EP3	CDC42 effector protein 3 [Source:HGNC Symbol;Acc:HGNC:16943]	3	86336269	86337033
ENSOARG00000016510	TRI vs TSI	TRI vs TSI		interferon-induced very large GTPase 1-like (LOC101109643)	15	45615655	45753809
ENSOARG00000016787	TRI vs TSI	HRI vs HSI & TRI vs TSI	BST2	bone marrow stromal cell antigen 2 [Source:HGNC Symbol;Acc:HGNC:1119]	5	5467620	5477662
ENSOARG00000016878	TRI vs TSI	TRI vs TSI	SYNPO2	synaptopodin 2 [Source:HGNC Symbol;Acc:HGNC:17732]	6	6405602	6608518
ENSOARG00000016923	TRI vs TSI	TRI vs TSI	PCSK2	proprotein convertase subtilisin/kexin type 2 [Source:HGNC Symbol;Acc:HGNC:8744]	13	36688760	36978466
ENSOARG00000016939	TRI vs TSI	TRI vs TSI		ubiquitin D-like (LOC101113705)	20	28111661	28113771
ENSOARG00000017006	TRI vs TSI	TRI vs TSI	UBD	ubiquitin D [Source:HGNC Symbol;Acc:HGNC:18795]	20	28146690	28151449
ENSOARG00000017047	TRA vs TSA & TRI vs TSI	TRA vs TSA & TRI vs TSI	ALDH1L2	aldehyde dehydrogenase 1 family member L2	3	173626773	173689562
ENSOARG00000017327	HRI vs HSI	HRI vs HSI	CELA1	chymotrypsin like elastase family member 1 [Source:HGNC Symbol;Acc:HGNC:3308]	3	134732401	134746733
ENSOARG00000017412	TRI vs TSI	TRI vs TSI	GAST	gastrin [Source:HGNC Symbol;Acc:HGNC:4164]	11	41412168	41412628
ENSOARG00000017418	TRI vs TSI	TRI vs TSI	ZBP1	Z-DNA binding protein 1 [Source:HGNC Symbol;Acc:HGNC:16176]	13	57854973	57864452
ENSOARG00000017490	TRI vs TSI	TRA vs TSA & TRI vs TSI	THBS4	thrombospondin 4	7	10767492	10811643
ENSOARG00000017754	TRI vs TSI	TRI vs TSI	PYCR1	pyrroline-5-carboxylate reductase 1 [Source:HGNC Symbol;Acc:HGNC:9721]	11	50124987	50128563
ENSOARG00000017844	TRI vs TSI	TRI vs TSI	CILP	cartilage intermediate layer protein [Source:HGNC Symbol;Acc:HGNC:1980]	7	11926892	11940278
ENSOARG00000017875	TRI vs TSI	TRI vs TSI	COL8A1	collagen type VIII alpha 1 chain [Source:HGNC Symbol;Acc:HGNC:2215]	1	162488504	162547131
ENSOARG00000017883	TRI vs TSI	TRI vs TSI	RBM38	RNA binding motif protein 38	13	58047851	58061508
ENSOARG00000018034	TRI vs TSI	TRI vs TSI	ZYX	zyxin [Source:HGNC Symbol;Acc:HGNC:13200]	4	106213267	106222048
ENSOARG00000018068	TRI vs TSI	TRI vs TSI	CYP3A28/LOC101110727	cytochrome P450 3A28	24	36450665	36482827
ENSOARG00000018283	TRI vs TSI	HRA vs HSA & TRI vs TSI	CYP3A24	cytochrome P450 3A24	24	36495420	36645659
ENSOARG00000018343	HRA vs HSA	HRA vs HAS	MT2	Metallothionein-2	14	23525089	23525821
ENSOARG00000018383	TRI vs TSI	TRI vs TSI	DHX58	DExH-box helicase 58 [Source:HGNC Symbol;Acc:HGNC:29517]	11	41721531	41732475
ENSOARG00000018691	TRI vs TSI	TRI vs TSI		apolipoprotein L2-like	3	179392086	179398501
ENSOARG00000018737	TRA vs TSA	TRI vs TSI	ALCAM	activated leukocyte cell adhesion molecule [Source:HGNC Symbol;Acc:HGNC:400]	1	168393395	168624986
ENSOARG00000018834	TRI vs TSI	TRI vs TSI	NLRC5	NLR family CARD domain containing 5 [Source:HGNC Symbol;Acc:HGNC:29933]	14	24477048	24533394
ENSOARG00000019088	TRA vs TSA	HRI vs HSI & TRI vs TSI	LGALS15	lectin, galactoside-binding, soluble, 15	AMGL01125506.1	5	796
ENSOARG00000019122	TRI vs TSI	TRI vs TSI	KLF2	Kruppel like factor 2 [Source:HGNC Symbol;Acc:HGNC:6347]	5	6432303	6433157
ENSOARG00000019272	TRI vs TSI	TRI vs TSI	USP18	ubiquitin specific peptidase 18 [Source:HGNC Symbol;Acc:HGNC:12616]	3	180814967	180833876
ENSOARG00000019329	TRI vs TSI	TRI vs TSI	FN1	fibronectin 1 [Source:HGNC Symbol;Acc:HGNC:3778]	2	216309354	216378137
ENSOARG00000019334	TRI vs TSI	TRI vs TSI	EPS8L3	EPS8 like 3 [Source:HGNC Symbol;Acc:HGNC:21297]	1	86240973	86251285
ENSOARG00000019404	TRI vs TSI	TRI vs TSI	FBLN1	fibulin 1 [Source:HGNC Symbol;Acc:HGNC:3600]	3	219920951	220010977
ENSOARG00000019522	TRI vs TSI	TRI vs TSI		novel gene	1	87733568	87745274
ENSOARG00000019636	TRI vs TSI	TRI vs TSI	LBH	limb bud and heart development [Source:HGNC Symbol;Acc:HGNC:29532]	3	36951047	36974263
ENSOARG00000020150	TRI vs TSI	TRI vs TSI	PARP9	poly(ADP-ribose) polymerase family member 9 [Source:HGNC Symbol;Acc:HGNC:24118]	1	185222510	185246839
ENSOARG00000020160	TRI vs TSI	TRI vs TSI	PARP14	poly(ADP-ribose) polymerase family member 14 [Source:HGNC Symbol;Acc:HGNC:29232]	1	185275238	185325662
ENSOARG00000020201	TRI vs TSI	TRI vs TSI	MYLK	myosin light chain kinase [Source:HGNC Symbol;Acc:HGNC:7590]	1	186264574	186452260
ENSOARG00000020215	TRI vs TSI	TRI vs TSI		novel gene	3	179424676	179425530
ENSOARG00000020312	TRI vs TSI	TRI vs TSI	CHAC1	ChaC glutathione specific gamma-glutamylcyclotransferase 1 [Source:HGNC Symbol;Acc:HGNC:28680]	7	33499185	33500057
ENSOARG00000020475	TRI vs TSI	TRI vs TSI	P3H2	prolyl 3-hydroxylase 2 [Source:HGNC Symbol;Acc:HGNC:19317]	1	195432376	195608284
ENSOARG00000020492	TRA vs TSA	TRI vs TSI	SST	somatostatin [Source:HGNC Symbol;Acc:HGNC:11329]	1	197885693	197888971
ENSOARG00000020495	TRI vs TSI	HRI vs HSI & TRI vs TSI	RTP4	receptor transporter protein 4 [Source:HGNC Symbol;Acc:HGNC:23992]	1	198138027	198223956
ENSOARG00000020509	TRA vs TSA	TRA vs TSA & TRI vs TSI	ADIPOQ	Ovis aries adiponectin, C1Q and collagen domain containing (ADIPOQ), mRNA.	1	198618705	198631249
ENSOARG00000020705	TRI vs TSI	TRI vs TSI	B3GNT7	UDP-GlcNAc:betaGal beta-1,3-N-acetylglucosaminyltransferase 7 [Source:HGNC Symbol;Acc:HGNC:18811]	2	232257852	232261230
ENSOARG00000020727	TRI vs TSI	TRI vs TSI	RBPMS2	RNA binding protein with multiple splicing 2 [Source:HGNC Symbol;Acc:HGNC:19098]	7	42419056	42429922
ENSOARG00000020747	TRI vs TSI	TRI vs TSI	CD8B	CD8b molecule [Source:HGNC Symbol;Acc:HGNC:1707]	3	58540607	58552174
ENSOARG00000020789	TRI vs TSI	TRI vs TSI		IG KAPPA CHAIN V REGION	3	59304260	59314906
ENSOARG00000020808	TRI vs TSI	TRI vs TSI	EMP1	epithelial membrane protein 1 [Source:HGNC Symbol;Acc:HGNC:3333]	3	201508686	201517182
ENSOARG00000025182	TRI vs TSI	TRI vs TSI	BST-2A	bone marrow stromal cell antigen 2A	5	5486295	5488372
ENSOARG00000025184	TRI vs TSI	TRI vs TSI	CLDN4	claudin 4 [Source:HGNC Symbol;Acc:HGNC:2046]	24	33401505	33402010

## Sheet: Legend
Symbol	Description
H	Haemonchus selection flock
F	Trichostrongylus selection flock
R	Resistant line
S	Susceptible line
A	Acquired infection protocol
I	Innate infection protocol
	For example, TRI means the group of resistant sheep in the Trichostrongylus selection flock challenged with Haemonchus contortus using an Innate infection protocol
DEG	differentially expressed genes @ a FDR < 0.05
