# Supplementary material for: Transcriptome analysis unraveled potential mechanisms of resistance to Haemonchus contortus infection in Merino sheep populations bred for parasite resistance
Source: Vet Res. 2019 Jan 24;50:7. doi: 10.1186/s13567-019-0622-6 (PMC6345051; doi:10.1186/s13567-019-0622-6)
Supplement: Supplementary file 10 — Additional file 10. Significant transcript isoforms between resistant and susceptible lines in response to Haemonchus contortus infection. These isoforms were detected using the TopHat2-Cuffdiff pipeline. [file 13567_2019_622_MOESM10_ESM.xlsx]

## Sheet: Isoform_HRI vs HSI
test_id	gene_id	gene	locus	sample_1	sample_2	status	value_1	value_2	log2(fold_change)	test_stat	p_value	q_value	significant
TCONS_00000967	XLOC_000326	CLCA1	1:62955033-62996324	group1	group2	OK	48.8877	7.51201	-2.7022	-3.38474	5e-05	0.0321736	yes
TCONS_00001260	XLOC_000430	ENSOARG00000019285	1:86140094-86148981	group1	group2	OK	1.10057	4.38254	1.99352	1.80391	5e-05	0.0321736	yes
TCONS_00002070	XLOC_000708	HSPA6	1:111014974-111016714	group1	group2	OK	37.319	3.75558	-3.3128	-3.12177	5e-05	0.0321736	yes
TCONS_00002192	XLOC_000754	RCAN1	1:119133329-119308013	group1	group2	OK	39.4211	14.3212	-1.46081	-1.99179	5e-05	0.0321736	yes
TCONS_00003068	XLOC_001086	TNFSF10	1:213052678-213073037	group1	group2	OK	7.15739	17.7873	1.31334	1.79011	5e-05	0.0321736	yes
TCONS_00004510	XLOC_001567	PDZK1IP1	1:21490160-21497239	group1	group2	OK	6.98849	2.07337	-1.753	-2.13847	5e-05	0.0321736	yes
TCONS_00006831	XLOC_002371	ENSOARG00000020495	1:198138026-198223956	group1	group2	OK	1.6916	6.29403	1.89559	2.14926	5e-05	0.0321736	yes
TCONS_00007508	XLOC_002637	TFF3	1:260634424-260637438	group1	group2	OK	99.9431	4.64083	-4.42865	-3.45407	5e-05	0.0321736	yes
TCONS_00008770	XLOC_003734	-	1:269231843-269231938	group1	group2	OK	442.49	0	#NAME?	#NAME?	5e-05	0.0321736	yes
TCONS_00009375	XLOC_003990	ENSOARG00000002580	10:73404335-73412262	group1	group2	OK	0.644779	2.32577	1.85083	2.45482	5e-05	0.0321736	yes
TCONS_00010710	XLOC_004654	-	11:14469741-14475207	group1	group2	OK	1.45645	0.198181	-2.87757	-1.99865	5e-05	0.0321736	yes
TCONS_00012856	XLOC_005330	-	11:9945515-9946768	group1	group2	OK	8.18375	1.09031	-2.90803	-2.15134	5e-05	0.0321736	yes
TCONS_00012943	XLOC_005353	-	11:13758140-13764076	group1	group2	OK	102.201	31.7519	-1.68649	-2.37735	5e-05	0.0321736	yes
TCONS_00015660	XLOC_006496	BTG2	12:485351-515293	group1	group2	OK	42.1085	18.4058	-1.19395	-1.74644	5e-05	0.0321736	yes
TCONS_00018283	XLOC_007468	-	12:12584700-12587205	group1	group2	OK	0.785126	0.12143	-2.6928	-2.16628	5e-05	0.0321736	yes
TCONS_00019959	XLOC_008230	WFDC2	13:73883170-73889362	group1	group2	OK	95.2686	39.4859	-1.27066	-1.95703	5e-05	0.0321736	yes
TCONS_00021856	XLOC_009124	-	13:61775858-61775992	group1	group2	OK	5983.87	2199.9	-1.44364	-2.37074	5e-05	0.0321736	yes
TCONS_00022452	XLOC_009420	CCL22	14:24794320-24802262	group1	group2	OK	2.49077	0.701535	-1.82801	-1.75062	5e-05	0.0321736	yes
TCONS_00025578	XLOC_010420	CD79A	14:50403060-50407755	group1	group2	OK	3.43483	0.79143	-2.1177	-2.22818	5e-05	0.0321736	yes
TCONS_00026676	XLOC_010866	-	14:14797780-14798351	group1	group2	OK	0.638616	0	#NAME?	#NAME?	5e-05	0.0321736	yes
TCONS_00027092	XLOC_011255	MMP13	15:5258461-5270880	group1	group2	OK	24.7416	11.2154	-1.14146	-1.93954	5e-05	0.0321736	yes
TCONS_00027269	XLOC_011329	-	15:24058309-24247780	group1	group2	OK	2.26708	6.82131	1.58921	1.92992	5e-05	0.0321736	yes
TCONS_00027270	XLOC_011330	-	15:24253201-24261681	group1	group2	OK	6.23283	12.7114	1.02816	1.65508	5e-05	0.0321736	yes
TCONS_00029673	XLOC_012285	-	15:10007119-10007181	group1	group2	OK	8899.75	0	#NAME?	#NAME?	5e-05	0.0321736	yes
TCONS_00030893	XLOC_012946	C7	16:33478754-33542441	group1	group2	OK	10.1864	20.8999	1.03686	1.71089	5e-05	0.0321736	yes
TCONS_00031350	XLOC_013243	FGG	17:2657057-2668293	group1	group2	OK	26.7956	4.82955	-2.47204	-1.8824	5e-05	0.0321736	yes
TCONS_00034481	XLOC_014410	CYP11A1	18:33216419-33230614	group1	group2	OK	1.14947	3.70039	1.68671	1.87585	5e-05	0.0321736	yes
TCONS_00036027	XLOC_015058	-	18:68444883-68445648	group1	group2	OK	10.6338	2.87603	-1.88651	-1.89386	5e-05	0.0321736	yes
TCONS_00036044	XLOC_015066	-	18:68603221-68604599	group1	group2	OK	4.42461	0.832288	-2.4104	-2.21903	5e-05	0.0321736	yes
TCONS_00039462	XLOC_016622	CCL19	2:36665160-36667216	group1	group2	OK	63.9038	21.765	-1.55389	-2.19738	5e-05	0.0321736	yes
TCONS_00044690	XLOC_018563	ALPL	2:244075963-244141699	group1	group2	OK	32.9794	6.02955	-2.45144	-2.73323	5e-05	0.0321736	yes
TCONS_00047425	XLOC_020129	ENSOARG00000014902	20:24931357-24953166	group1	group2	OK	12.5604	4.07672	-1.6234	-1.76654	5e-05	0.0321736	yes
TCONS_00047517	XLOC_020160	ENSOARG00000008800	20:26649265-26651197	group1	group2	OK	52.7224	13.421	-1.97393	-2.38445	5e-05	0.0321736	yes
TCONS_00047758	XLOC_020232	ENSOARG00000018075	20:29596694-29599232	group1	group2	OK	7.10511	29.5357	2.05553	2.36214	5e-05	0.0321736	yes
TCONS_00048197	XLOC_020482	-	20:26231828-26235019	group1	group2	OK	13.885	3.95411	-1.8121	-2.7372	5e-05	0.0321736	yes
TCONS_00049854	XLOC_021203	CDON	21:28561168-28659817	group1	group2	OK	2.06386	5.11352	1.30897	1.94314	5e-05	0.0321736	yes
TCONS_00050894	XLOC_021734	-	21:47993554-47994761	group1	group2	OK	82.3377	38.6508	-1.09106	-1.57812	5e-05	0.0321736	yes
TCONS_00050975	XLOC_021802	IFIT2	22:10770073-10778900	group1	group2	OK	2.86197	10.7757	1.9127	1.99725	5e-05	0.0321736	yes
TCONS_00050980	XLOC_021804	IFIT1	22:10811472-10821405	group1	group2	OK	10.6566	54.6704	2.35902	2.19174	5e-05	0.0321736	yes
TCONS_00056807	XLOC_024045	-	24:2247245-2249071	group1	group2	OK	8.47508	3.84023	-1.14203	-1.56947	5e-05	0.0321736	yes
TCONS_00061145	XLOC_025889	DUSP2	3:104100668-104102886	group1	group2	OK	6.24666	2.20181	-1.5044	-1.71141	5e-05	0.0321736	yes
TCONS_00062397	XLOC_026382	KCNJ8	3:193195806-193205176	group1	group2	OK	4.68019	9.29811	0.99037	1.60071	5e-05	0.0321736	yes
TCONS_00064850	XLOC_027273	TACR1	3:96750647-96922893	group1	group2	OK	1.28141	3.31265	1.37025	1.81962	5e-05	0.0321736	yes
TCONS_00064867	XLOC_027282	-	3:99107439-99115103	group1	group2	OK	0.616432	0.160755	-1.93908	-1.78259	5e-05	0.0321736	yes
TCONS_00065373	XLOC_027459	NR4A1	3:134110729-134127452	group1	group2	OK	6.69351	1.41851	-2.23839	-2.05679	5e-05	0.0321736	yes
TCONS_00065627	XLOC_027545	ENSOARG00000020515	3:150433535-150439959	group1	group2	OK	12.2314	5.51079	-1.15026	-1.5821	5e-05	0.0321736	yes
TCONS_00066826	XLOC_027980	TNFRSF13C	3:216934395-216936591	group1	group2	OK	3.68687	1.11843	-1.72093	-1.68199	5e-05	0.0321736	yes
TCONS_00067443	XLOC_028464	-	3:103870150-103877333	group1	group2	OK	0.391934	1.22981	1.64975	1.69763	5e-05	0.0321736	yes
TCONS_00069870	XLOC_029818	PRR15	4:66566107-66569168	group1	group2	OK	46.3876	23.0662	-1.00796	-1.75133	5e-05	0.0321736	yes
TCONS_00072417	XLOC_030949	ENSOARG00000016470	5:47225275-47229016	group1	group2	OK	18.7464	6.26749	-1.58066	-2.07508	5e-05	0.0321736	yes
TCONS_00075612	XLOC_032359	CFI	6:15708800-15753212	group1	group2	OK	18.805	5.70655	-1.72042	-1.88616	5e-05	0.0321736	yes
TCONS_00076167	XLOC_032580	ENSOARG00000014766	6:88583767-88586073	group1	group2	OK	12.4866	4.94396	-1.33664	-1.6547	5e-05	0.0321736	yes
TCONS_00076241	XLOC_032606	CXCL13	6:91930514-91938847	group1	group2	OK	5.81403	0.83567	-2.79853	-2.50418	5e-05	0.0321736	yes
TCONS_00077163	XLOC_032989	JCHAIN	6:85672676-85682629	group1	group2	OK	331.21	107.611	-1.62192	-2.07513	5e-05	0.0321736	yes
TCONS_00077793	XLOC_033262	-	6:44959666-44960007	group1	group2	OK	51.4538	2.15404	-4.57816	-3.56252	5e-05	0.0321736	yes
TCONS_00079245	XLOC_033897	LGALS3	7:64525209-64544125	group1	group2	OK	265.145	130.942	-1.01785	-1.77463	5e-05	0.0321736	yes
TCONS_00080729	XLOC_034437	GCNT3	7:47665988-47670219	group1	group2	OK	26.3858	10.7559	-1.29464	-1.92503	5e-05	0.0321736	yes
TCONS_00085653	XLOC_036784	-	9:14359266-14359477	group1	group2	OK	0	2.51186	inf	#NAME?	5e-05	0.0321736	yes
TCONS_00085937	XLOC_037066	-	AMGL01119850.1:2-2174	group1	group2	OK	35.8652	11.9268	-1.58837	-2.21053	5e-05	0.0321736	yes
TCONS_00085993	XLOC_037107	-	AMGL01120507.1:30-1240	group1	group2	OK	0.42272	2.6505	2.64849	1.93735	5e-05	0.0321736	yes
TCONS_00086304	XLOC_037359	ENSOARG00000019088	AMGL01125506.1:4-796	group1	group2	OK	1513.76	216.881	-2.80316	-3.73927	5e-05	0.0321736	yes
TCONS_00086323	XLOC_037378	-	AMGL01125951.1:0-2272	group1	group2	OK	0.0985578	2.063	4.38763	2.85896	5e-05	0.0321736	yes
TCONS_00086673	XLOC_037640	-	JH921766.1:51989-53559	group1	group2	OK	4.92664	0.541416	-3.18579	-2.48183	5e-05	0.0321736	yes
TCONS_00087176	XLOC_038003	ENSOARG00000001917	JH922345.1:5384-9025	group1	group2	OK	13.0961	5.07081	-1.36884	-1.96834	5e-05	0.0321736	yes
TCONS_00087177	XLOC_038004	ENSOARG00000002744	JH922351.1:1947-9261	group1	group2	OK	2.17854	5.11608	1.23168	1.84536	5e-05	0.0321736	yes
TCONS_00087531	XLOC_038268	ENSOARG00000002881	JH922747.1:20-10196	group1	group2	OK	0.760312	5.08505	2.7416	2.0838	5e-05	0.0321736	yes
TCONS_00087936	XLOC_038593	ENSOARG00000002816	JH923302.1:6631-11606	group1	group2	OK	17.408	0.462009	-5.23568	-4.71553	5e-05	0.0321736	yes
TCONS_00088813	XLOC_039155	MAOA	X:40647513-40763429	group1	group2	OK	9.09641	22.0538	1.27766	2.2099	5e-05	0.0321736	yes
TCONS_00089198	XLOC_039291	-	X:62595653-62597634	group1	group2	OK	0.423098	9.68893	4.51727	3.06824	5e-05	0.0321736	yes
TCONS_00091608	XLOC_040351	-	X:7729929-7729995	group1	group2	OK	8273.76	0	#NAME?	#NAME?	5e-05	0.0321736	yes

## Sheet: Isoform_TRI vs TSI
test_id	gene_id	gene	locus	sample_1	sample_2	status	value_1	value_2	log2(fold_change)	test_stat	p_value	q_value	significant
TCONS_00000104	XLOC_000040	COL6A3	1:3548741-3642427	group1	group2	OK	15.3005	5.65541	-1.43588	-2.27922	5e-05	0.00794475	yes
TCONS_00000586	XLOC_000208	PODN	1:27330287-27355792	group1	group2	OK	20.7901	8.46499	-1.29631	-2.04286	5e-05	0.00794475	yes
TCONS_00000803	XLOC_000300	IFI44	1:54477132-54497238	group1	group2	OK	7.85046	1.6457	-2.25408	-2.24288	5e-05	0.00794475	yes
TCONS_00000836	XLOC_000315	CYR61	1:62004818-62008000	group1	group2	OK	12.2308	4.98012	-1.29627	-1.73955	5e-05	0.00794475	yes
TCONS_00001330	XLOC_000514	PLEKHO1	1:99147581-99156893	group1	group2	OK	44.4234	21.9773	-1.01531	-1.48604	0.0003	0.0324146	yes
TCONS_00001621	XLOC_000600	SYT11	1:104478266-104497331	group1	group2	OK	2.01364	0.834458	-1.2709	-1.53754	0.0001	0.0138524	yes
TCONS_00001755	XLOC_000675	CASQ1	1:109545107-109556887	group1	group2	OK	0.957921	0.346028	-1.46902	-1.48652	0.0005	0.0476285	yes
TCONS_00001810	XLOC_000694	HSPA6	1:111014974-111016714	group1	group2	OK	28.3841	5.98081	-2.24667	-1.99926	0.0001	0.0138524	yes
TCONS_00001849	XLOC_000707	RGS4	1:112790131-112800145	group1	group2	OK	1.71413	0.506053	-1.76011	-1.99405	5e-05	0.00794475	yes
TCONS_00001882	XLOC_000726	DUSP27	1:117282581-117349091	group1	group2	OK	1.9302	0.611178	-1.65909	-1.93947	5e-05	0.00794475	yes
TCONS_00002127	XLOC_000850	ENSOARG00000017399	1:160204964-160258152	group1	group2	OK	7.64052	2.90085	-1.39719	-1.48769	0.00045	0.0438599	yes
TCONS_00002150	XLOC_000867	COL8A1	1:162383983-162549823	group1	group2	OK	4.79253	1.02637	-2.22324	-2.91876	5e-05	0.00794475	yes
TCONS_00002388	XLOC_000963	DTX3L	1:185252949-185261359	group1	group2	OK	20.852	7.59083	-1.45786	-1.60797	0.0004	0.0402309	yes
TCONS_00002518	XLOC_001016	P3H2	1:195432375-195609206	group1	group2	OK	7.10068	1.96229	-1.85542	-2.50087	5e-05	0.00794475	yes
TCONS_00002527	XLOC_001020	SST	1:197885692-197888971	group1	group2	OK	282.021	77.9359	-1.85544	-2.51935	5e-05	0.00794475	yes
TCONS_00002697	XLOC_001078	ENSOARG00000020768	1:214636304-214639891	group1	group2	OK	136.961	246.098	0.845463	1.46781	0.00035	0.0365634	yes
TCONS_00002894	XLOC_001180	ENSOARG00000005557	1:240046790-240067426	group1	group2	OK	25.2533	6.64492	-1.92615	-2.04699	5e-05	0.00794475	yes
TCONS_00002905	XLOC_001185	PLOD2	1:240406828-240526563	group1	group2	OK	8.92842	4.42207	-1.01368	-1.58466	0.0001	0.0138524	yes
TCONS_00003079	XLOC_001254	PCP4	1:258050778-258118921	group1	group2	OK	405.213	146.696	-1.46585	-2.35182	5e-05	0.00794475	yes
TCONS_00003093	XLOC_001261	MX2	1:259681894-259720745	group1	group2	OK	17.468	0.709014	-4.62276	-2.48216	0.00015	0.0189085	yes
TCONS_00003100	XLOC_001262	MX1	1:259733768-259763905	group1	group2	OK	50.0571	4.45838	-3.48898	-2.04017	0.00045	0.0438599	yes
TCONS_00003329	XLOC_001336	GALNT15	1:271248874-271271894	group1	group2	OK	4.7349	1.07984	-2.13251	-2.6056	5e-05	0.00794475	yes
TCONS_00003658	XLOC_001457	RHBDL2	1:13384555-13445773	group1	group2	OK	15.0578	1.92211	-2.96975	-2.32729	0.0003	0.0324146	yes
TCONS_00004030	XLOC_001600	TACSTD2	1:32857418-33055103	group1	group2	OK	58.4626	11.5042	-2.34535	-2.38071	5e-05	0.00794475	yes
TCONS_00004037	XLOC_001603	JUN	1:33246560-33249485	group1	group2	OK	104.961	54.8016	-0.937559	-1.5628	0.0001	0.0138524	yes
TCONS_00004273	XLOC_001695	ENSOARG00000015072	1:65619139-65732215	group1	group2	OK	8.76209	1.62577	-2.43015	-2.40693	0.0001	0.0138524	yes
TCONS_00004297	XLOC_001703	ENSOARG00000015432	1:66002249-66040429	group1	group2	OK	2.96799	1.11032	-1.4185	-1.92513	5e-05	0.00794475	yes
TCONS_00004530	XLOC_001796	BCL2L15	1:90331154-90340210	group1	group2	OK	7.03741	2.54824	-1.46554	-2.07696	5e-05	0.00794475	yes
TCONS_00004899	XLOC_001953	ADAR	1:103395634-103445990	group1	group2	OK	17.2198	7.73292	-1.15498	-1.54674	0.00015	0.0189085	yes
TCONS_00005505	XLOC_002182	VGLL3	1:153659616-153719543	group1	group2	OK	2.091	0.858638	-1.28407	-1.71356	0.00015	0.0189085	yes
TCONS_00005777	XLOC_002293	MYLK	1:186262722-186452260	group1	group2	OK	435.307	177.94	-1.29064	-1.62313	0.00045	0.0438599	yes
TCONS_00005794	XLOC_002297	MUC13	1:187586051-187650171	group1	group2	OK	134.081	49.8013	-1.42885	-1.7909	5e-05	0.00794475	yes
TCONS_00005938	XLOC_002348	ENSOARG00000020495	1:198138026-198223956	group1	group2	OK	5.62416	0.675818	-3.05693	-3.70475	5e-05	0.00794475	yes
TCONS_00005944	XLOC_002353	ADIPOQ	1:198618704-198631249	group1	group2	OK	57.9623	14.2979	-2.01932	-2.02199	5e-05	0.00794475	yes
TCONS_00006140	XLOC_002433	CLDN11	1:215043873-215058611	group1	group2	OK	5.52674	1.4726	-1.90807	-1.84634	5e-05	0.00794475	yes
TCONS_00006302	XLOC_002516	GYG1	1:237191641-237232924	group1	group2	OK	7.69855	4.07966	-0.916138	-1.48699	5e-05	0.00794475	yes
TCONS_00006440	XLOC_002577	TF	1:253633398-253681201	group1	group2	OK	3.58139	15.382	2.10265	1.23056	0.0005	0.0476285	yes
TCONS_00007058	XLOC_003040	-	1:98656171-98656421	group1	group2	OK	0	2.36222	inf	#NAME?	5e-05	0.00794475	yes
TCONS_00007080	XLOC_003062	-	1:103488558-103496624	group1	group2	OK	1.31715	0.470638	-1.48473	-1.86378	5e-05	0.00794475	yes
TCONS_00007249	XLOC_003231	-	1:182697840-182704140	group1	group2	OK	0.980653	0.224765	-2.12532	-2.154	5e-05	0.00794475	yes
TCONS_00007293	XLOC_003275	-	1:196668112-196675967	group1	group2	OK	21.3109	10.1267	-1.07343	-1.86552	5e-05	0.00794475	yes
TCONS_00007976	XLOC_003705	SLITRK5	10:62772438-62777375	group1	group2	OK	1.56433	0.49717	-1.65373	-1.69982	0.00015	0.0189085	yes
TCONS_00008093	XLOC_003764	COL4A2	10:84344245-84507464	group1	group2	OK	27.1792	8.73147	-1.63821	-1.60247	0.0004	0.0402309	yes
TCONS_00008237	XLOC_003831	EPSTI1	10:13382819-13485663	group1	group2	OK	22.1427	3.64428	-2.60313	-3.28633	5e-05	0.00794475	yes
TCONS_00008458	XLOC_003924	ENSOARG00000012459	10:32335374-32342084	group1	group2	OK	4.85911	1.3478	-1.85009	-1.9137	0.0001	0.0138524	yes
TCONS_00008723	XLOC_004052	EFNB2	10:81601002-81650036	group1	group2	OK	12.2512	6.56628	-0.899777	-1.48385	0.00035	0.0365634	yes
TCONS_00008742	XLOC_004062	-	10:84053480-84058278	group1	group2	OK	0.178151	1.2207	2.77653	2.17144	5e-05	0.00794475	yes
TCONS_00009162	XLOC_004345	CCL14	11:14061327-14065335	group1	group2	OK	55.8653	16.3913	-1.76902	-1.77071	5e-05	0.00794475	yes
TCONS_00009165	XLOC_004347	CCL5	11:14111330-14117595	group1	group2	OK	113.283	43.9923	-1.3646	-1.73344	0.0001	0.0138524	yes
TCONS_00009558	XLOC_004494	SLC2A4	11:26615357-26621588	group1	group2	OK	6.918	3.07242	-1.17098	-1.59775	5e-05	0.00794475	yes
TCONS_00009694	XLOC_004546	GLP2R	11:28538684-28582519	group1	group2	OK	2.44722	0.558977	-2.13028	-2.14922	5e-05	0.00794475	yes
TCONS_00009710	XLOC_004555	MYOCD	11:30723520-30781741	group1	group2	OK	2.49917	1.06872	-1.22557	-1.76783	5e-05	0.00794475	yes
TCONS_00010033	XLOC_004679	PPP1R1B	11:39572761-39592249	group1	group2	OK	12.9697	2.47735	-2.38828	-2.5122	5e-05	0.00794475	yes
TCONS_00010094	XLOC_004701	GAST	11:41410226-41412700	group1	group2	OK	768.298	7.63732	-6.65246	-4.82341	0.0001	0.0138524	yes
TCONS_00010160	XLOC_004716	CNTNAP1	11:42229442-42244618	group1	group2	OK	5.39911	2.11848	-1.3497	-1.5681	0.00025	0.0278886	yes
TCONS_00010436	XLOC_004827	PYCR1	11:50124512-50129210	group1	group2	OK	13.9892	27.0123	0.949307	1.62802	0.00015	0.0189085	yes
TCONS_00010497	XLOC_004849	NPTX1	11:51200859-51210361	group1	group2	OK	0.938068	0.201158	-2.22136	-1.70219	0.00015	0.0189085	yes
TCONS_00010530	XLOC_004859	LGALS3BP	11:52411431-52418412	group1	group2	OK	57.3066	20.7137	-1.46812	-2.6184	5e-05	0.00794475	yes
TCONS_00011104	XLOC_005051	RASL10B	11:14221967-14238612	group1	group2	OK	1.27628	0.403839	-1.66009	-1.66835	0.00015	0.0189085	yes
TCONS_00011122	XLOC_005062	-	11:14923889-14925937	group1	group2	OK	13.0605	2.83974	-2.20138	-1.9852	5e-05	0.00794475	yes
TCONS_00011323	XLOC_005135	TUSC5	11:21226528-21240516	group1	group2	OK	7.2285	1.16299	-2.63586	-2.39721	5e-05	0.00794475	yes
TCONS_00011346	XLOC_005148	MYO1C	11:22214571-22243062	group1	group2	OK	32.3955	14.6836	-1.14159	-1.71653	0.00015	0.0189085	yes
TCONS_00011489	XLOC_005203	XAF1	11:24759324-24772660	group1	group2	OK	25.5228	4.76915	-2.41998	-2.14643	5e-05	0.00794475	yes
TCONS_00011723	XLOC_005285	GAS7	11:28597401-28698588	group1	group2	OK	2.94745	1.4284	-1.04507	-1.57075	0.0002	0.0233438	yes
TCONS_00011922	XLOC_005356	WFIKKN2	11:35444764-35453108	group1	group2	OK	0.997625	0.399834	-1.3191	-1.49075	0.00035	0.0365634	yes
TCONS_00012236	XLOC_005452	KRT20	11:40636868-40647012	group1	group2	OK	73.6343	13.6087	-2.43585	-2.22835	5e-05	0.00794475	yes
TCONS_00012263	XLOC_005476	KRT35	11:41167829-41174202	group1	group2	OK	10.0752	3.8066	-1.40423	-1.94931	5e-05	0.00794475	yes
TCONS_00012319	XLOC_005494	DHX58	11:41721530-41732475	group1	group2	OK	8.58167	2.82599	-1.6025	-2.00376	5e-05	0.00794475	yes
TCONS_00012350	XLOC_005501	PTRF	11:41994202-42005842	group1	group2	OK	53.4674	29.1856	-0.873405	-1.51278	5e-05	0.00794475	yes
TCONS_00012758	XLOC_005625	RNF213	11:51262881-51387904	group1	group2	OK	17.0397	4.73162	-1.84849	-2.44178	5e-05	0.00794475	yes
TCONS_00012795	XLOC_005637	C1QTNF1	11:52350395-52356757	group1	group2	OK	10.026	3.92027	-1.35472	-1.81614	5e-05	0.00794475	yes
TCONS_00013257	XLOC_005893	-	11:34825850-34829095	group1	group2	OK	0.843047	0.242958	-1.79491	-1.5631	0.00045	0.0438599	yes
TCONS_00013260	XLOC_005896	-	11:36099465-36102237	group1	group2	OK	1.06005	0.176497	-2.58642	-2.09704	5e-05	0.00794475	yes
TCONS_00013466	XLOC_006081	PRELP	12:521696-853837	group1	group2	OK	19.2304	7.25381	-1.40657	-1.51907	0.00025	0.0278886	yes
TCONS_00013726	XLOC_006185	ENSOARG00000001018	12:27722726-27786137	group1	group2	OK	1.91737	0.518893	-1.88562	-2.24949	5e-05	0.00794475	yes
TCONS_00014260	XLOC_006378	ENSOARG00000005256	12:60274072-60275695	group1	group2	OK	20.2794	10.5449	-0.943473	-1.49016	0.00025	0.0278886	yes
TCONS_00014301	XLOC_006394	C1orf21	12:63602296-63756656	group1	group2	OK	10.9566	4.95509	-1.14482	-1.67874	5e-05	0.00794475	yes
TCONS_00014452	XLOC_006457	ENSOARG00000025473	12:77919099-77921772	group1	group2	OK	6.41311	2.34928	-1.44881	-2.01507	5e-05	0.00794475	yes
TCONS_00014477	XLOC_006465	ENSOARG00000025475	12:78236082-78238032	group1	group2	OK	23.7841	10.2733	-1.2111	-1.95763	5e-05	0.00794475	yes
TCONS_00014904	XLOC_006643	MYOC	12:37236648-37265465	group1	group2	OK	9.43198	1.44597	-2.70552	-1.96209	0.00025	0.0278886	yes
TCONS_00014905	XLOC_006643	MYOC	12:37236648-37265465	group1	group2	OK	17.1241	5.02035	-1.77017	-1.89981	5e-05	0.00794475	yes
TCONS_00014931	XLOC_006653	TNFRSF1B	12:39628406-39663955	group1	group2	OK	10.8467	6.1028	-0.829707	-1.42899	0.0005	0.0476285	yes
TCONS_00015035	XLOC_006685	SPSB1	12:42250857-42283800	group1	group2	OK	9.98362	4.4338	-1.17102	-1.77918	5e-05	0.00794475	yes
TCONS_00015210	XLOC_006749	ISG15	12:49537786-49538733	group1	group2	OK	475.606	49.173	-3.27383	-3.79619	5e-05	0.00794475	yes
TCONS_00015357	XLOC_006812	-	12:58537387-58541034	group1	group2	OK	3.45442	1.42467	-1.27782	-1.61973	0.0002	0.0233438	yes
TCONS_00015421	XLOC_006840	FAM129A	12:63927353-64102979	group1	group2	OK	17.1489	6.14224	-1.48128	-1.88472	5e-05	0.00794475	yes
TCONS_00015442	XLOC_006846	PTGS2	12:65833687-65841455	group1	group2	OK	7.15039	2.17345	-1.71803	-2.25973	5e-05	0.00794475	yes
TCONS_00015445	XLOC_006847	KCNK2	12:66473938-66612419	group1	group2	OK	1.5657	3.89986	1.31661	1.62277	5e-05	0.00794475	yes
TCONS_00015483	XLOC_006857	ATF3	12:69062448-69072014	group1	group2	OK	15.91	5.1454	-1.62857	-1.77302	5e-05	0.00794475	yes
TCONS_00015697	XLOC_006986	-	12:13109951-13110067	group1	group2	OK	88.7735	0	#NAME?	#NAME?	0.0001	0.0138524	yes
TCONS_00015857	XLOC_007146	-	12:63757420-63763516	group1	group2	OK	1.43726	0.513316	-1.4854	-1.74194	0.0001	0.0138524	yes
TCONS_00015903	XLOC_007192	-	12:78234221-78235091	group1	group2	OK	105.558	43.5177	-1.27836	-2.1235	5e-05	0.00794475	yes
TCONS_00016213	XLOC_007317	VIM	13:30747527-30755046	group1	group2	OK	492.827	199.645	-1.30365	-1.77636	0.00015	0.0189085	yes
TCONS_00016272	XLOC_007342	PCSK2	13:36688407-36978466	group1	group2	OK	4.68084	1.15252	-2.02198	-1.77503	0.0002	0.0233438	yes
TCONS_00016732	XLOC_007505	ZBP1	13:57854686-57865285	group1	group2	OK	12.439	1.29067	-3.26868	-2.99621	5e-05	0.00794475	yes
TCONS_00016852	XLOC_007559	ENSOARG00000006272	13:61848851-62088249	group1	group2	OK	6.30862	16.6705	1.4019	1.6135	0.00035	0.0365634	yes
TCONS_00016945	XLOC_007601	ENSOARG00000015847	13:65213845-65222104	group1	group2	OK	1220.68	494.95	-1.30233	-1.4776	0.00045	0.0438599	yes
TCONS_00016998	XLOC_007621	ADIG	13:67064459-67076450	group1	group2	OK	1.40772	0.373493	-1.91421	-1.63039	0.0001	0.0138524	yes
TCONS_00017009	XLOC_007625	FAM83D	13:67321805-67342479	group1	group2	OK	10.9406	3.17897	-1.78306	-2.39979	5e-05	0.00794475	yes
TCONS_00017133	XLOC_007680	WFDC2	13:73883169-73889360	group1	group2	OK	98.706	40.8972	-1.27114	-1.6634	5e-05	0.00794475	yes
TCONS_00017314	XLOC_007756	ITIH5	13:11714172-11807823	group1	group2	OK	7.41174	3.80513	-0.961867	-1.55037	0.0001	0.0138524	yes
TCONS_00018025	XLOC_008010	ENSOARG00000017883	13:58046485-58061510	group1	group2	OK	27.027	9.52581	-1.50449	-2.32585	5e-05	0.00794475	yes
TCONS_00018079	XLOC_008041	ENSOARG00000000689	13:60358212-60358955	group1	group2	OK	0	0.924514	inf	#NAME?	5e-05	0.00794475	yes
TCONS_00018313	XLOC_008122	JPH2	13:72142227-72222834	group1	group2	OK	2.59768	1.25526	-1.04924	-1.52537	0.00015	0.0189085	yes
TCONS_00018433	XLOC_008181	ZNFX1	13:76932128-76958353	group1	group2	OK	13.2843	4.22227	-1.65363	-2.82995	5e-05	0.00794475	yes
TCONS_00018437	XLOC_008184	PTGIS	13:77171858-77210170	group1	group2	OK	11.6095	4.04971	-1.51941	-2.38224	5e-05	0.00794475	yes
TCONS_00018758	XLOC_008464	-	13:61775858-61775992	group1	group2	OK	5300.48	10960.8	1.04815	1.57367	0.00025	0.0278886	yes
TCONS_00018791	XLOC_008497	-	13:67077124-67082895	group1	group2	OK	0.735675	0.147961	-2.31385	-1.62985	0.00015	0.0189085	yes
TCONS_00018908	XLOC_008584	VAT1L	14:4404637-4574988	group1	group2	OK	1.6748	0.509487	-1.71687	-1.75993	0.0002	0.0233438	yes
TCONS_00019135	XLOC_008660	GPT2	14:14836535-14870570	group1	group2	OK	23.2951	45.5635	0.967849	1.63039	0.0001	0.0138524	yes
TCONS_00019207	XLOC_008698	ENSOARG00000018268	14:23469512-23498927	group1	group2	OK	61.912	33.5789	-0.882662	-1.49943	0.0001	0.0138524	yes
TCONS_00019709	XLOC_008872	LIN37	14:45582919-45589413	group1	group2	OK	181.428	54.0189	-1.74786	-2.45803	5e-05	0.00794475	yes
TCONS_00019838	XLOC_008922	ENSOARG00000005829	14:47706542-47708761	group1	group2	OK	0.995488	5.06628	2.34745	1.81981	5e-05	0.00794475	yes
TCONS_00019866	XLOC_008933	ZFP36	14:48266101-48269670	group1	group2	OK	52.1722	23.1437	-1.17266	-2.03803	5e-05	0.00794475	yes
TCONS_00019918	XLOC_008946	LTBP4	14:49041887-49070155	group1	group2	OK	86.7207	41.1535	-1.07536	-1.64946	0.0002	0.0233438	yes
TCONS_00020184	XLOC_009028	FOSB	14:52142353-52149351	group1	group2	OK	4.51822	0.490233	-3.20421	-3.0282	5e-05	0.00794475	yes
TCONS_00020641	XLOC_009187	ENSOARG00000000862	14:58830061-58863330	group1	group2	OK	65.7156	26.4235	-1.31442	-2.04816	5e-05	0.00794475	yes
TCONS_00021383	XLOC_009459	CDH11	14:32062393-32216270	group1	group2	OK	5.60261	2.89934	-0.950374	-1.47296	0.0002	0.0233438	yes
TCONS_00021402	XLOC_009465	CDH16	14:33961156-33971025	group1	group2	OK	40.6149	87.3194	1.10429	1.54953	0.00045	0.0438599	yes
TCONS_00021439	XLOC_009475	TPPP3	14:34345104-34348824	group1	group2	OK	71.7165	17.7233	-2.01666	-3.13192	5e-05	0.00794475	yes
TCONS_00021479	XLOC_009484	PSMB10	14:34756914-34759313	group1	group2	OK	99.977	50.9286	-0.973119	-1.7236	5e-05	0.00794475	yes
TCONS_00021667	XLOC_009567	HSPB6	14:45589647-45591249	group1	group2	OK	110.42	19.8699	-2.47435	-3.31708	5e-05	0.00794475	yes
TCONS_00022784	XLOC_010022	-	14:10529763-10532146	group1	group2	OK	28.4719	14.3263	-0.990868	-1.61523	0.0002	0.0233438	yes
TCONS_00022929	XLOC_010167	-	14:41492600-41493165	group1	group2	OK	0.751032	0	#NAME?	#NAME?	5e-05	0.00794475	yes
TCONS_00022996	XLOC_010234	-	14:49954430-49956338	group1	group2	OK	17.8029	5.91315	-1.59011	-1.63341	0.00015	0.0189085	yes
TCONS_00023609	XLOC_010580	DKK3	15:40284735-40335768	group1	group2	OK	42.2782	20.7381	-1.02763	-1.73339	5e-05	0.00794475	yes
TCONS_00023647	XLOC_010594	SCUBE2	15:43056197-43125182	group1	group2	OK	5.88089	2.38807	-1.30019	-1.5424	0.0002	0.0233438	yes
TCONS_00023988	XLOC_010758	TSKU	15:54344118-54348018	group1	group2	OK	13.6356	6.07484	-1.16646	-1.87949	5e-05	0.00794475	yes
TCONS_00024443	XLOC_010976	ENDOD1	15:14819040-14853760	group1	group2	OK	19.279	7.59868	-1.34321	-1.61678	0.00045	0.0438599	yes
TCONS_00024520	XLOC_011006	CRYAB	15:21674767-21681048	group1	group2	OK	74.6215	25.1357	-1.56985	-2.07894	5e-05	0.00794475	yes
TCONS_00025080	XLOC_011259	CHRDL2	15:52188913-52223925	group1	group2	OK	9.05973	1.95363	-2.21331	-1.8459	0.0001	0.0138524	yes
TCONS_00025081	XLOC_011259	CHRDL2	15:52188913-52223925	group1	group2	OK	10.9344	3.25117	-1.74984	-1.52959	0.0002	0.0233438	yes
TCONS_00025477	XLOC_011453	-	15:17262537-17266594	group1	group2	OK	0.920454	0.315146	-1.54633	-1.47235	0.0004	0.0402309	yes
TCONS_00025751	XLOC_011683	MSX2	16:6490864-6497653	group1	group2	OK	15.1655	3.82514	-1.98721	-2.70375	5e-05	0.00794475	yes
TCONS_00025893	XLOC_011770	FGF10	16:30467995-30565107	group1	group2	OK	6.09926	1.50462	-2.01924	-2.4959	5e-05	0.00794475	yes
TCONS_00026002	XLOC_011811	ENSOARG00000011815	16:39645958-39678534	group1	group2	OK	10.4529	1.51569	-2.78585	-2.81079	5e-05	0.00794475	yes
TCONS_00026419	XLOC_012002	ENSOARG00000007978	16:24089028-24100773	group1	group2	OK	14.7028	4.96267	-1.5669	-2.0818	5e-05	0.00794475	yes
TCONS_00026776	XLOC_012229	-	16:31434809-31438111	group1	group2	OK	2.30059	0.598395	-1.94284	-1.99787	0.0001	0.0138524	yes
TCONS_00026848	XLOC_012292	FGG	17:2657091-2668293	group1	group2	OK	1.30016	5.18564	1.99583	1.36443	0.0003	0.0324146	yes
TCONS_00026951	XLOC_012345	CLGN	17:16966512-17001398	group1	group2	OK	6.68919	3.27552	-1.03011	-1.50445	0.00025	0.0278886	yes
TCONS_00026955	XLOC_012348	SETD7	17:17831078-17883424	group1	group2	OK	9.70017	4.49541	-1.10956	-1.80349	5e-05	0.00794475	yes
TCONS_00027276	XLOC_012469	CUX2	17:54583423-54685341	group1	group2	OK	0.89422	0.221439	-2.01372	-1.63106	0.0002	0.0233438	yes
TCONS_00028117	XLOC_012797	GUCY1B3	17:43172749-43208686	group1	group2	OK	7.64803	3.75981	-1.02443	-1.57257	0.0001	0.0138524	yes
TCONS_00028396	XLOC_012885	HSPB8	17:55713531-55727068	group1	group2	OK	41.2209	16.4167	-1.32822	-2.16008	5e-05	0.00794475	yes
TCONS_00028450	XLOC_012903	ENSOARG00000009097	17:61005498-61060633	group1	group2	OK	62.7248	9.62005	-2.70492	-2.98912	5e-05	0.00794475	yes
TCONS_00028622	XLOC_012966	-	17:66889274-66890445	group1	group2	OK	7.47979	2.60543	-1.52147	-1.54246	0.0003	0.0324146	yes
TCONS_00028846	XLOC_013035	ENSOARG00000015034	17:71176117-71188389	group1	group2	OK	28.8452	14.4964	-0.992634	-1.31158	0.00045	0.0438599	yes
TCONS_00029191	XLOC_013302	RGMA	18:13169758-13195827	group1	group2	OK	6.3964	2.55129	-1.32604	-1.50319	0.00025	0.0278886	yes
TCONS_00029636	XLOC_013476	SSTR1	18:47233810-47238167	group1	group2	OK	4.62967	9.62348	1.05565	1.61283	5e-05	0.00794475	yes
TCONS_00029754	XLOC_013521	ENSOARG00000014375	18:57585404-57597380	group1	group2	OK	153.7	26.2663	-2.54883	-3.03726	5e-05	0.00794475	yes
TCONS_00029759	XLOC_013523	ENSOARG00000014490	18:57648486-57654462	group1	group2	OK	27.2787	7.25914	-1.9099	-1.54248	0.0005	0.0476285	yes
TCONS_00029760	XLOC_013523	ENSOARG00000014490	18:57648486-57654462	group1	group2	OK	123.324	36.0237	-1.77543	-2.02567	5e-05	0.00794475	yes
TCONS_00030086	XLOC_013709	ENSOARG00000026481	18:68373348-68376670	group1	group2	OK	15.6728	4.76956	-1.71634	-2.20607	5e-05	0.00794475	yes
TCONS_00030147	XLOC_013731	SYNM	18:6549653-6750209	group1	group2	OK	54.3358	18.526	-1.55236	-1.637	0.0004	0.0402309	yes
TCONS_00030196	XLOC_013749	SLCO3A1	18:14026498-14412422	group1	group2	OK	4.86961	1.40708	-1.7911	-2.24637	5e-05	0.00794475	yes
TCONS_00030199	XLOC_013752	KLHL25	18:15748956-15785582	group1	group2	OK	2.16193	0.817417	-1.40318	-1.76623	5e-05	0.00794475	yes
TCONS_00030517	XLOC_013889	ENSOARG00000026444	18:34272870-34275130	group1	group2	OK	3.33247	6.78731	1.02625	1.39012	0.00045	0.0438599	yes
TCONS_00030568	XLOC_013909	EGLN3	18:43291985-43322629	group1	group2	OK	22.1937	8.16863	-1.44199	-2.3959	5e-05	0.00794475	yes
TCONS_00030786	XLOC_013986	-	18:57641679-57643861	group1	group2	OK	147.389	45.7393	-1.68812	-2.06997	5e-05	0.00794475	yes
TCONS_00030844	XLOC_014015	WARS	18:63909231-63935660	group1	group2	OK	54.2212	21.1186	-1.36034	-2.44096	5e-05	0.00794475	yes
TCONS_00030926	XLOC_014057	AHNAK2	18:68079520-68102383	group1	group2	OK	1.71631	0.890355	-0.946859	-1.45182	0.0005	0.0476285	yes
TCONS_00030984	XLOC_014097	-	18:9674900-9679605	group1	group2	OK	0.666619	1.68724	1.33973	1.44684	0.0004	0.0402309	yes
TCONS_00031092	XLOC_014205	-	18:43281714-43284971	group1	group2	OK	0.821811	0.215999	-1.92778	-1.65243	5e-05	0.00794475	yes
TCONS_00031111	XLOC_014224	-	18:47645969-47646023	group1	group2	OK	0	222783	inf	#NAME?	5e-05	0.00794475	yes
TCONS_00031323	XLOC_014356	ITGA9	19:10846321-11213039	group1	group2	OK	3.50009	1.84024	-0.9275	-1.45951	0.0001	0.0138524	yes
TCONS_00031518	XLOC_014422	CIDEC	19:16765569-16775484	group1	group2	OK	15.2032	2.8092	-2.43614	-2.34418	5e-05	0.00794475	yes
TCONS_00032371	XLOC_014739	CSRNP1	19:12394966-12407334	group1	group2	OK	6.68262	3.19698	-1.06371	-1.49023	0.00035	0.0365634	yes
TCONS_00032388	XLOC_014751	CCK	19:14498520-14504436	group1	group2	OK	70.342	1.51641	-5.53566	-4.74012	5e-05	0.00794475	yes
TCONS_00032434	XLOC_014769	IRAK2	19:16556391-16610016	group1	group2	OK	5.97764	2.80558	-1.09128	-1.54404	0.0001	0.0138524	yes
TCONS_00033047	XLOC_014974	CAND2	19:56206323-56231047	group1	group2	OK	1.55101	0.620938	-1.32069	-1.44238	0.0002	0.0233438	yes
TCONS_00033224	XLOC_015055	-	19:7342184-7344954	group1	group2	OK	0.448256	1.71625	1.93687	1.56401	0.0004	0.0402309	yes
TCONS_00033427	XLOC_015258	-	19:60404778-60407640	group1	group2	OK	4.37926	8.70116	0.990519	1.5111	5e-05	0.00794475	yes
TCONS_00033521	XLOC_015306	TNC	2:8609386-8711808	group1	group2	OK	5.90755	1.29259	-2.19229	-2.25741	5e-05	0.00794475	yes
TCONS_00033810	XLOC_015422	FBP2	2:31709018-31765595	group1	group2	OK	3.40899	10.5684	1.63234	2.40488	5e-05	0.00794475	yes
TCONS_00033960	XLOC_015485	STC1	2:41704774-41719563	group1	group2	OK	5.60355	2.46434	-1.18514	-1.63386	5e-05	0.00794475	yes
TCONS_00034367	XLOC_015650	ADAMTSL1	2:86407234-86903107	group1	group2	OK	0.950214	0.309081	-1.62027	-1.83435	0.0001	0.0138524	yes
TCONS_00034491	XLOC_015722	ENSOARG00000015352	2:106085169-106087892	group1	group2	OK	48.7829	16.7169	-1.54507	-2.42291	5e-05	0.00794475	yes
TCONS_00034495	XLOC_015724	SCRG1	2:106192937-106205136	group1	group2	OK	19.5531	6.40588	-1.60992	-2.01053	5e-05	0.00794475	yes
TCONS_00034586	XLOC_015758	LIMS2	2:116705693-116747134	group1	group2	OK	47.1834	23.972	-0.97693	-1.55422	0.0002	0.0233438	yes
TCONS_00034736	XLOC_015818	WIPF1	2:134353147-134413564	group1	group2	OK	11.5799	6.334	-0.870429	-1.47109	0.0001	0.0138524	yes
TCONS_00034821	XLOC_015860	IFIH1	2:146342685-146404748	group1	group2	OK	17.8532	6.3333	-1.49515	-2.38302	5e-05	0.00794475	yes
TCONS_00034833	XLOC_015863	DPP4	2:146632571-146714020	group1	group2	OK	8.76578	16.3824	0.902192	1.47159	0.0003	0.0324146	yes
TCONS_00034937	XLOC_015904	RND3	2:157872475-157893919	group1	group2	OK	13.6689	5.8588	-1.22222	-1.89341	5e-05	0.00794475	yes
TCONS_00035564	XLOC_016185	B3GNT7	2:232257851-232265916	group1	group2	OK	5.18709	1.5331	-1.75847	-2.40121	5e-05	0.00794475	yes
TCONS_00035755	XLOC_016254	IFI6	2:238536387-238540111	group1	group2	OK	479.862	118.335	-2.01974	-2.38513	5e-05	0.00794475	yes
TCONS_00035788	XLOC_016264	FAM46B	2:239081548-239089183	group1	group2	OK	8.87526	3.86413	-1.19965	-1.724	5e-05	0.00794475	yes
TCONS_00035854	XLOC_016289	IL22RA1	2:241651752-241681274	group1	group2	OK	8.683	2.10221	-2.04629	-1.76934	0.00015	0.0189085	yes
TCONS_00035980	XLOC_016321	ENSOARG00000009474	2:245510853-245516541	group1	group2	OK	30.868	84.2356	1.44832	2.27046	5e-05	0.00794475	yes
TCONS_00036539	XLOC_016522	DPYSL2	2:38831585-38957512	group1	group2	OK	18.8753	8.78109	-1.10403	-1.89076	5e-05	0.00794475	yes
TCONS_00036559	XLOC_016533	ADAMDEC1	2:41100091-41122563	group1	group2	OK	38.5556	18.2398	-1.07985	-1.82667	5e-05	0.00794475	yes
TCONS_00036668	XLOC_016560	LPL	2:45650101-45676087	group1	group2	OK	36.8095	11.9224	-1.6264	-1.76278	0.0001	0.0138524	yes
TCONS_00036812	XLOC_016622	PHF24	2:53155126-53165464	group1	group2	OK	3.2164	0.856307	-1.90925	-1.98516	5e-05	0.00794475	yes
TCONS_00036826	XLOC_016631	PSAT1	2:58081400-58109104	group1	group2	OK	9.07557	35.3918	1.96336	2.88056	5e-05	0.00794475	yes
TCONS_00036842	XLOC_016640	-	2:59415551-59657823	group1	group2	OK	9.22762	2.64056	-1.80512	-1.68737	0.0004	0.0402309	yes
TCONS_00037131	XLOC_016796	-	2:106072777-106084359	group1	group2	OK	12.2175	4.05549	-1.591	-2.39028	5e-05	0.00794475	yes
TCONS_00037156	XLOC_016807	PALLD	2:110869788-111234930	group1	group2	OK	58.4868	28.3304	-1.04576	-1.65531	5e-05	0.00794475	yes
TCONS_00037278	XLOC_016848	COL3A1	2:119229421-119270385	group1	group2	OK	123.25	56.841	-1.11658	-1.60583	0.00025	0.0278886	yes
TCONS_00037387	XLOC_016899	ENSOARG00000000725	2:135532718-135689753	group1	group2	OK	13.0809	6.49272	-1.01057	-1.66168	0.00025	0.0278886	yes
TCONS_00037569	XLOC_016971	TNFAIP6	2:156952864-156971348	group1	group2	OK	6.20761	2.35121	-1.40063	-1.59334	0.0002	0.0233438	yes
TCONS_00037712	XLOC_017040	SDPR	2:193086871-193102789	group1	group2	OK	26.3694	12.6937	-1.05475	-1.80051	5e-05	0.00794475	yes
TCONS_00037902	XLOC_017123	FN1	2:216308656-216378360	group1	group2	OK	14.3217	3.92378	-1.86789	-1.89699	5e-05	0.00794475	yes
TCONS_00038035	XLOC_017170	SERPINE2	2:225123952-225153796	group1	group2	OK	43.0618	21.667	-0.990907	-1.64984	5e-05	0.00794475	yes
TCONS_00038049	XLOC_017179	COL4A4	2:228275447-228412401	group1	group2	OK	0.762947	1.6287	1.09406	1.50937	0.00035	0.0365634	yes
TCONS_00038178	XLOC_017232	SERINC2	2:235085416-235104700	group1	group2	OK	95.1881	48.0702	-0.985639	-1.66055	0.0002	0.0233438	yes
TCONS_00038311	XLOC_017273	SFN	2:239211366-239212113	group1	group2	OK	30.4636	11.8878	-1.3576	-1.91887	5e-05	0.00794475	yes
TCONS_00038465	XLOC_017319	C1QB	2:243051401-243058551	group1	group2	OK	56.8143	31.1124	-0.868765	-1.55985	5e-05	0.00794475	yes
TCONS_00038469	XLOC_017321	C1QC	2:243066611-243070884	group1	group2	OK	63.1051	35.1457	-0.84441	-1.48352	0.0003	0.0324146	yes
TCONS_00038828	XLOC_017617	-	2:84281071-84285402	group1	group2	OK	2.24379	0.973708	-1.20438	-1.48917	0.00035	0.0365634	yes
TCONS_00038890	XLOC_017679	-	2:106101552-106106646	group1	group2	OK	1.08188	0.352847	-1.61642	-1.64315	0.0001	0.0138524	yes
TCONS_00039469	XLOC_018171	CDKN1A	20:10673652-10683228	group1	group2	OK	48.0527	24.9556	-0.945253	-1.63184	0.00015	0.0189085	yes
TCONS_00039957	XLOC_018324	ENSOARG00000010572	20:27133728-27141475	group1	group2	OK	307.459	79.0955	-1.95873	-1.99342	0.0001	0.0138524	yes
TCONS_00040031	XLOC_018353	ENSOARG00000017006	20:28146555-28525467	group1	group2	OK	80.6116	21.7639	-1.88905	-2.56464	5e-05	0.00794475	yes
TCONS_00040401	XLOC_018551	BAG2	20:3095571-3131111	group1	group2	OK	60.7943	21.2643	-1.5155	-1.80115	5e-05	0.00794475	yes
TCONS_00040481	XLOC_018582	TAPBP	20:7571607-7585135	group1	group2	OK	85.5302	47.5837	-0.845967	-1.46428	0.00035	0.0365634	yes
TCONS_00040539	XLOC_018608	CLPS	20:9892039-9894286	group1	group2	OK	0	4.97459	inf	#NAME?	5e-05	0.00794475	yes
TCONS_00041045	XLOC_018796	ENSOARG00000016939	20:28111660-28113771	group1	group2	OK	19.5665	2.30441	-3.08592	-2.94951	5e-05	0.00794475	yes
TCONS_00041101	XLOC_018819	ENSOARG00000018075	20:29596696-29599232	group1	group2	OK	146.342	33.705	-2.11831	-3.27072	5e-05	0.00794475	yes
TCONS_00041244	XLOC_018900	RBM24	20:38978738-38990419	group1	group2	OK	4.38889	1.40219	-1.64618	-1.68673	0.0003	0.0324146	yes
TCONS_00041652	XLOC_019195	-	20:50550752-50551337	group1	group2	OK	206.85	116.132	-0.832817	-1.47764	0.0001	0.0138524	yes
TCONS_00041890	XLOC_019324	ENSOARG00000009963	21:25823133-25829605	group1	group2	OK	20.8154	7.40137	-1.49179	-2.12466	5e-05	0.00794475	yes
TCONS_00042073	XLOC_019409	LRRC10B	21:39383060-39384783	group1	group2	OK	1.8602	0.384841	-2.27312	-1.85111	0.00015	0.0189085	yes
TCONS_00042101	XLOC_019420	ENSOARG00000014805	21:40097722-40100952	group1	group2	OK	51.4998	154.009	1.58037	1.87433	0.0001	0.0138524	yes
TCONS_00042152	XLOC_019442	ENSOARG00000002725	21:41203581-41230013	group1	group2	OK	21.0573	8.81177	-1.25682	-1.86469	5e-05	0.00794475	yes
TCONS_00042435	XLOC_019527	RHOD	21:44331088-44337808	group1	group2	OK	12.3451	3.62523	-1.76779	-2.23921	5e-05	0.00794475	yes
TCONS_00042527	XLOC_019552	-	21:45755452-45765017	group1	group2	OK	20.9038	44.8286	1.10066	1.48672	0.00045	0.0438599	yes
TCONS_00042697	XLOC_019607	ENSOARG00000008115	21:49743058-49748737	group1	group2	OK	141.043	49.9458	-1.4977	-2.31944	5e-05	0.00794475	yes
TCONS_00042704	XLOC_019611	ENSOARG00000008601	21:49823576-49824875	group1	group2	OK	73.8211	175.41	1.24863	1.53231	0.00015	0.0189085	yes
TCONS_00042979	XLOC_019746	CDON	21:28561200-28659817	group1	group2	OK	1.98008	0.888618	-1.15592	-1.46328	0.0002	0.0233438	yes
TCONS_00043651	XLOC_020016	ENSOARG00000008178	21:49751495-49777600	group1	group2	OK	168.884	61.4793	-1.45786	-2.0219	5e-05	0.00794475	yes
TCONS_00043774	XLOC_020118	-	21:39380290-39382375	group1	group2	OK	0.904674	0.131208	-2.78555	-1.94373	0.0002	0.0233438	yes
TCONS_00043863	XLOC_020207	-	21:47993550-47994762	group1	group2	OK	76.2902	152.154	0.99596	1.63722	5e-05	0.00794475	yes
TCONS_00043897	XLOC_020241	-	21:50030824-50033736	group1	group2	OK	1.0633	0.27129	-1.97064	-1.74321	0.0001	0.0138524	yes
TCONS_00043940	XLOC_020273	IFIT2	22:10770182-10778862	group1	group2	OK	11.1174	1.56105	-2.83223	-3.607	5e-05	0.00794475	yes
TCONS_00043942	XLOC_020274	IFIT3	22:10784592-10795208	group1	group2	OK	22.1617	2.03778	-3.443	-2.0434	0.00035	0.0365634	yes
TCONS_00043943	XLOC_020274	IFIT3	22:10784592-10795208	group1	group2	OK	58.8396	5.76627	-3.35108	-3.45604	5e-05	0.00794475	yes
TCONS_00043945	XLOC_020275	IFIT1	22:10811710-10821405	group1	group2	OK	45.3333	3.91465	-3.53362	-4.22265	5e-05	0.00794475	yes
TCONS_00043948	XLOC_020276	IFIT5	22:10834531-10837530	group1	group2	OK	24.3739	11.0618	-1.13974	-1.96175	5e-05	0.00794475	yes
TCONS_00043989	XLOC_020295	FFAR4	22:14574681-14597248	group1	group2	OK	6.91685	3.06665	-1.17345	-1.71441	5e-05	0.00794475	yes
TCONS_00044254	XLOC_020399	ADRA2A	22:30515605-30519456	group1	group2	OK	4.72395	1.07991	-2.12909	-2.57705	5e-05	0.00794475	yes
TCONS_00044361	XLOC_020446	ENSOARG00000022757	22:39889988-39897098	group1	group2	OK	0.637719	0.119647	-2.41414	-2.19823	5e-05	0.00794475	yes
TCONS_00044389	XLOC_020457	HTRA1	22:41254509-41282240	group1	group2	OK	49.8687	27.4824	-0.859628	-1.4687	0.0004	0.0402309	yes
TCONS_00044634	XLOC_020572	ENSOARG00000005814	22:15995856-16020547	group1	group2	OK	175.298	78.9859	-1.15014	-1.8212	5e-05	0.00794475	yes
TCONS_00044708	XLOC_020594	SFRP5	22:18136322-18141557	group1	group2	OK	15.2495	4.69284	-1.70023	-2.0246	5e-05	0.00794475	yes
TCONS_00044978	XLOC_020672	GFRA1	22:35418756-35651802	group1	group2	OK	3.8794	1.86197	-1.059	-1.65223	5e-05	0.00794475	yes
TCONS_00045295	XLOC_020881	-	22:42589479-42595055	group1	group2	OK	0.867937	0.222896	-1.96122	-1.71551	0.00015	0.0189085	yes
TCONS_00045314	XLOC_020900	-	22:50793773-50796025	group1	group2	OK	0.388304	1.5623	2.00841	1.79697	5e-05	0.00794475	yes
TCONS_00045655	XLOC_021070	LIPG	23:49374604-49400485	group1	group2	OK	1.93371	0.346914	-2.47872	-2.4557	5e-05	0.00794475	yes
TCONS_00045738	XLOC_021112	PMAIP1	23:58979148-58983448	group1	group2	OK	15.9459	7.94116	-1.00576	-1.47108	0.0003	0.0324146	yes
TCONS_00046002	XLOC_021235	LAMA3	23:32997795-33254634	group1	group2	OK	7.81328	3.32246	-1.23368	-1.69206	0.0001	0.0138524	yes
TCONS_00046071	XLOC_021258	MYOM1	23:37598650-37718024	group1	group2	OK	3.49186	1.06993	-1.70648	-1.92643	5e-05	0.00794475	yes
TCONS_00046187	XLOC_021295	ZBTB7C	23:47873297-48184911	group1	group2	OK	15.405	7.97953	-0.949022	-1.56188	0.00015	0.0189085	yes
TCONS_00046458	XLOC_021473	ENSOARG00000010944	24:145352-155242	group1	group2	OK	19.3287	51.8828	1.42451	1.61937	5e-05	0.00794475	yes
TCONS_00046476	XLOC_021478	PDIA2	24:232717-235814	group1	group2	OK	14.0792	60.021	2.0919	2.77256	5e-05	0.00794475	yes
TCONS_00046555	XLOC_021503	-	24:960343-962317	group1	group2	OK	24.707	11.5525	-1.09672	-1.81443	5e-05	0.00794475	yes
TCONS_00047344	XLOC_021780	CLDN4	24:33400641-33404839	group1	group2	OK	19.1782	3.41104	-2.49119	-2.11305	5e-05	0.00794475	yes
TCONS_00048593	XLOC_022233	SERPINE1	24:35489373-35497011	group1	group2	OK	1.73857	0.340248	-2.35324	-2.03377	5e-05	0.00794475	yes
TCONS_00048695	XLOC_022266	CYP3A24	24:36495419-36645680	group1	group2	OK	51.8613	8.50097	-2.60896	-3.59943	5e-05	0.00794475	yes
TCONS_00048769	XLOC_022286	ENSOARG00000017946	24:37675477-37676462	group1	group2	OK	16.52	36.6986	1.15151	1.59713	0.00035	0.0365634	yes
TCONS_00049146	XLOC_022562	-	24:41784512-41786611	group1	group2	OK	4.54289	10.7481	1.2424	1.60038	0.00025	0.0278886	yes
TCONS_00049682	XLOC_022770	ACTA1	25:773584-776063	group1	group2	OK	12.5729	3.71031	-1.76071	-2.08818	5e-05	0.00794475	yes
TCONS_00050114	XLOC_022933	ENSOARG00000000912	25:41521582-41538028	group1	group2	OK	14.4137	5.74355	-1.32743	-1.7326	5e-05	0.00794475	yes
TCONS_00050160	XLOC_022956	MSMB	25:43643825-43654156	group1	group2	OK	97.7856	16.3871	-2.57706	-2.72119	5e-05	0.00794475	yes
TCONS_00050280	XLOC_023064	-	25:33197106-33200149	group1	group2	OK	0.693749	0.0658143	-3.39794	-1.87813	0.00045	0.0438599	yes
TCONS_00050501	XLOC_023179	CLDN23	26:23418263-23421037	group1	group2	OK	3.05299	0.623399	-2.29199	-2.37079	5e-05	0.00794475	yes
TCONS_00050623	XLOC_023238	IDO1	26:33532843-33547919	group1	group2	OK	14.8888	1.9054	-2.96606	-3.66932	5e-05	0.00794475	yes
TCONS_00050820	XLOC_023322	PDLIM3	26:14449468-14478661	group1	group2	OK	113.393	39.9258	-1.50594	-2.03097	5e-05	0.00794475	yes
TCONS_00050867	XLOC_023340	ZDHHC2	26:18732965-18768496	group1	group2	OK	11.8472	4.3955	-1.43045	-2.05047	5e-05	0.00794475	yes
TCONS_00051729	XLOC_023732	RSAD2	3:16603291-16621952	group1	group2	OK	58.7076	4.51276	-3.70147	-4.26705	5e-05	0.00794475	yes
TCONS_00051776	XLOC_023754	LPIN1	3:20547393-20597131	group1	group2	OK	2.88031	1.04789	-1.45874	-1.62301	0.00015	0.0189085	yes
TCONS_00051986	XLOC_023837	LBH	3:36950712-36976658	group1	group2	OK	49.3794	12.3209	-2.00281	-2.13188	5e-05	0.00794475	yes
TCONS_00052378	XLOC_023997	SIX2	3:79242089-79249093	group1	group2	OK	5.26101	0.795249	-2.72586	-1.90959	0.0004	0.0402309	yes
TCONS_00052406	XLOC_024013	ENSOARG00000007758	3:83648847-84033443	group1	group2	OK	6.72377	3.44228	-0.965908	-1.56857	0.0002	0.0233438	yes
TCONS_00052476	XLOC_024032	EIF2AK2	3:86839230-86892932	group1	group2	OK	9.22904	2.43327	-1.92329	-1.60635	0.00025	0.0278886	yes
TCONS_00052734	XLOC_024131	-	3:103871530-103877352	group1	group2	OK	3.62937	0.873036	-2.05561	-1.76043	5e-05	0.00794475	yes
TCONS_00053666	XLOC_024529	-	3:173920537-173948544	group1	group2	OK	28.5216	62.7094	1.13663	1.79835	5e-05	0.00794475	yes
TCONS_00053731	XLOC_024559	ENSOARG00000020215	3:179424510-179427737	group1	group2	OK	6.32855	1.91259	-1.72634	-2.27682	5e-05	0.00794475	yes
TCONS_00053759	XLOC_024569	ENSOARG00000019272	3:180799944-180834800	group1	group2	OK	13.2265	3.0835	-2.10079	-1.849	5e-05	0.00794475	yes
TCONS_00053761	XLOC_024569	ENSOARG00000019272	3:180799944-180834800	group1	group2	OK	20.6255	5.98417	-1.78521	-1.83576	5e-05	0.00794475	yes
TCONS_00053795	XLOC_024583	TMTC1	3:184510211-184842739	group1	group2	OK	3.26995	1.51217	-1.11265	-1.67311	0.00015	0.0189085	yes
TCONS_00054021	XLOC_024712	A2M	3:205464405-205535297	group1	group2	OK	89.7737	39.8184	-1.17286	-1.73118	0.0002	0.0233438	yes
TCONS_00054516	XLOC_024880	FBLN1	3:219920950-220011662	group1	group2	OK	70.6511	25.5667	-1.46644	-1.80818	5e-05	0.00794475	yes
TCONS_00055150	XLOC_025116	PTGS1	3:13384464-13402913	group1	group2	OK	20.0235	7.23306	-1.46902	-1.56119	0.00015	0.0189085	yes
TCONS_00055165	XLOC_025123	ENSOARG00000014636	3:16573127-16590905	group1	group2	OK	18.8351	3.79588	-2.31091	-3.47519	5e-05	0.00794475	yes
TCONS_00055444	XLOC_025222	MXD1	3:38305128-38330811	group1	group2	OK	15.9049	5.74394	-1.46936	-1.72617	0.0002	0.0233438	yes
TCONS_00055632	XLOC_025300	CD8A	3:58475064-58482584	group1	group2	OK	5.70545	2.36494	-1.27054	-1.56013	5e-05	0.00794475	yes
TCONS_00055649	XLOC_025310	ENSOARG00000020789	3:59304062-59314906	group1	group2	OK	127.431	32.5167	-1.97046	-2.84234	5e-05	0.00794475	yes
TCONS_00055657	XLOC_025315	ENSOARG00000020801	3:59382532-59417902	group1	group2	OK	25.4851	5.8723	-2.11766	-2.03716	5e-05	0.00794475	yes
TCONS_00056035	XLOC_025490	TACR1	3:96750647-96922813	group1	group2	OK	1.78406	0.531736	-1.74638	-1.80388	5e-05	0.00794475	yes
TCONS_00056182	XLOC_025543	MALL	3:104585900-104619626	group1	group2	OK	33.8076	19.2262	-0.814272	-1.42528	0.00045	0.0438599	yes
TCONS_00056520	XLOC_025692	ENSOARG00000017492	3:135234832-135246406	group1	group2	OK	13.0247	33.0137	1.34182	1.48882	0.00025	0.0278886	yes
TCONS_00056565	XLOC_025701	AQP5	3:136154419-136159185	group1	group2	OK	7.48133	2.70715	-1.46652	-1.41512	0.0004	0.0402309	yes
TCONS_00056663	XLOC_025744	PDZRN4	3:145281103-145444367	group1	group2	OK	3.81091	1.10456	-1.78667	-2.35832	5e-05	0.00794475	yes
TCONS_00057104	XLOC_025912	ALDH1L2	3:173626376-173689562	group1	group2	OK	1.37259	6.15424	2.16469	3.14454	5e-05	0.00794475	yes
TCONS_00057556	XLOC_026107	CD9	3:208069061-208082480	group1	group2	OK	465.28	233.424	-0.995146	-1.66589	0.0001	0.0138524	yes
TCONS_00057574	XLOC_026119	CCND2	3:209733169-209788080	group1	group2	OK	22.6656	11.2251	-1.01377	-1.77773	5e-05	0.00794475	yes
TCONS_00057582	XLOC_026123	-	3:210766421-210769036	group1	group2	OK	1.55435	0.461524	-1.75184	-1.61054	0.0005	0.0476285	yes
TCONS_00057664	XLOC_026151	SOX10	3:213745339-213756298	group1	group2	OK	1.50805	0.62345	-1.27433	-1.38663	0.0004	0.0402309	yes
TCONS_00057964	XLOC_026276	-	3:4529151-4531208	group1	group2	OK	3.46553	10.2895	1.57003	1.93965	5e-05	0.00794475	yes
TCONS_00057974	XLOC_026286	-	3:6318575-6322534	group1	group2	OK	7.95272	2.90734	-1.45175	-2.13746	5e-05	0.00794475	yes
TCONS_00058015	XLOC_026327	-	3:16622662-16626517	group1	group2	OK	0.784527	0.0510754	-3.94112	-2.26691	0.0004	0.0402309	yes
TCONS_00058658	XLOC_026970	-	3:218676011-218677506	group1	group2	OK	1.34516	0.127196	-3.40265	-1.74321	0.0002	0.0233438	yes
TCONS_00058660	XLOC_026972	-	3:218922590-218927391	group1	group2	OK	1.4194	0.384988	-1.8824	-1.90402	5e-05	0.00794475	yes
TCONS_00058684	XLOC_026996	-	3:223995980-223997389	group1	group2	OK	2.2645	10.9259	2.27049	2.68177	5e-05	0.00794475	yes
TCONS_00058971	XLOC_027137	FGL2	4:44004724-44008211	group1	group2	OK	16.4952	7.08484	-1.21923	-1.7665	5e-05	0.00794475	yes
TCONS_00059118	XLOC_027203	NT5C3A	4:63747904-63790980	group1	group2	OK	32.5411	11.4456	-1.50747	-2.15157	5e-05	0.00794475	yes
TCONS_00059411	XLOC_027348	FLNC	4:92858801-92887410	group1	group2	OK	19.3842	4.70183	-2.04359	-3.04797	5e-05	0.00794475	yes
TCONS_00059557	XLOC_027422	MGAM2	4:105071303-105170899	group1	group2	OK	8.33087	0.984442	-3.08109	-2.46791	5e-05	0.00794475	yes
TCONS_00059618	XLOC_027474	ZYX	4:106212982-106237262	group1	group2	OK	94.3538	37.8643	-1.31724	-1.90625	5e-05	0.00794475	yes
TCONS_00059924	XLOC_027612	SAMD9	4:10331425-10361488	group1	group2	OK	23.1219	7.53762	-1.61708	-2.53373	5e-05	0.00794475	yes
TCONS_00059933	XLOC_027617	TFPI2	4:11085005-11090053	group1	group2	OK	81.7986	35.6804	-1.19695	-1.89911	5e-05	0.00794475	yes
TCONS_00060004	XLOC_027648	SOSTDC1	4:25042236-25046627	group1	group2	OK	9.21791	2.84306	-1.697	-2.13761	5e-05	0.00794475	yes
TCONS_00060345	XLOC_027800	ENSOARG00000007775	4:65385266-65437423	group1	group2	OK	71.1382	23.2091	-1.61593	-2.44257	5e-05	0.00794475	yes
TCONS_00060368	XLOC_027808	PRR15	4:66464529-66579551	group1	group2	OK	43.9914	16.7069	-1.39678	-2.03674	5e-05	0.00794475	yes
TCONS_00061598	XLOC_028471	oar-mir-27a	5:9936182-9937939	group1	group2	OK	9.23512	3.86213	-1.25773	-1.66219	5e-05	0.00794475	yes
TCONS_00061712	XLOC_028519	-	5:12484502-12491163	group1	group2	OK	1.57442	0.590226	-1.41548	-1.58445	0.0002	0.0233438	yes
TCONS_00061792	XLOC_028545	CNN1	5:13552883-13560118	group1	group2	OK	640.098	200.68	-1.6734	-2.24779	5e-05	0.00794475	yes
TCONS_00062150	XLOC_028652	IRF1	5:19484945-19492930	group1	group2	OK	44.0865	17.9245	-1.2984	-2.01086	5e-05	0.00794475	yes
TCONS_00062173	XLOC_028659	FBN2	5:23029255-23264974	group1	group2	OK	1.69643	3.13295	0.885023	1.49772	0.0003	0.0324146	yes
TCONS_00062381	XLOC_028761	FSTL3	5:40674083-40679110	group1	group2	OK	16.5592	7.62417	-1.11899	-1.60678	0.0002	0.0233438	yes
TCONS_00062555	XLOC_028827	TGFBI	5:44749185-44979419	group1	group2	OK	39.808	13.1499	-1.59801	-1.85559	0.00015	0.0189085	yes
TCONS_00062918	XLOC_028979	CYFIP2	5:66266757-66379935	group1	group2	OK	2.4491	1.01463	-1.27129	-1.52373	0.0004	0.0402309	yes
TCONS_00063308	XLOC_029137	GDF15	5:4547445-4549425	group1	group2	OK	0.543595	2.83804	2.38429	1.83451	0.00025	0.0278886	yes
TCONS_00063426	XLOC_029172	ENSOARG00000019122	5:6432302-6433157	group1	group2	OK	118.407	38.843	-1.60802	-2.30054	5e-05	0.00794475	yes
TCONS_00063820	XLOC_029321	-	5:15925585-15927226	group1	group2	OK	1.61313	0.433894	-1.89445	-1.49781	0.0004	0.0402309	yes
TCONS_00064459	XLOC_029562	CXCL14	5:44432650-44440890	group1	group2	OK	192.426	83.0192	-1.21279	-1.9055	5e-05	0.00794475	yes
TCONS_00064646	XLOC_029634	DPYSL3	5:56059733-56174331	group1	group2	OK	25.3029	10.9202	-1.21231	-1.99833	5e-05	0.00794475	yes
TCONS_00065156	XLOC_029980	-	5:41489058-41490683	group1	group2	OK	12.252	0.329915	-5.21477	-3.38822	5e-05	0.00794475	yes
TCONS_00065590	XLOC_030250	GBA3	6:42132962-42261257	group1	group2	OK	6.39645	2.30339	-1.47351	-1.94144	5e-05	0.00794475	yes
TCONS_00065693	XLOC_030291	UCHL1	6:60099860-60112165	group1	group2	OK	27.0674	10.6524	-1.34538	-1.88912	5e-05	0.00794475	yes
TCONS_00065875	XLOC_030376	ALB	6:88136537-88159187	group1	group2	OK	23.0248	50.047	1.1201	1.57749	0.00025	0.0278886	yes
TCONS_00065899	XLOC_030385	ENSOARG00000014766	6:88584419-88585746	group1	group2	OK	15.1099	4.65831	-1.69761	-1.90837	5e-05	0.00794475	yes
TCONS_00065921	XLOC_030392	PARM1	6:89526236-89656150	group1	group2	OK	5.4222	2.36325	-1.1981	-1.72371	0.0001	0.0138524	yes
TCONS_00066277	XLOC_030557	SYNPO2	6:6403553-6608687	group1	group2	OK	24.2217	8.15759	-1.57008	-2.05745	5e-05	0.00794475	yes
TCONS_00066407	XLOC_030619	MTTP	6:25081747-25138452	group1	group2	OK	3.87761	1.19731	-1.69537	-2.1387	5e-05	0.00794475	yes
TCONS_00066759	XLOC_030783	ENSOARG00000009708	6:84677145-84709178	group1	group2	OK	72.7884	29.3913	-1.30832	-2.14173	5e-05	0.00794475	yes
TCONS_00066829	XLOC_030814	CXCL10	6:90517574-90662578	group1	group2	OK	70.2288	25.3433	-1.47046	-1.79518	0.0001	0.0138524	yes
TCONS_00066926	XLOC_030849	ENSOARG00000002231	6:97554627-97588336	group1	group2	OK	24.4866	7.31653	-1.74276	-1.72843	0.0001	0.0138524	yes
TCONS_00067014	XLOC_030890	-	6:108308779-108312160	group1	group2	OK	9.58209	1.56938	-2.61015	-2.92333	5e-05	0.00794475	yes
TCONS_00067308	XLOC_031033	-	6:44959604-44959992	group1	group2	OK	178.444	7.85729	-4.5053	-4.19371	5e-05	0.00794475	yes
TCONS_00067538	XLOC_031228	F2RL1	7:7839761-7843774	group1	group2	OK	10.3384	4.28804	-1.26962	-1.86078	5e-05	0.00794475	yes
TCONS_00067577	XLOC_031243	THBS4	7:10767491-10811643	group1	group2	OK	72.1219	14.0224	-2.36271	-3.50572	5e-05	0.00794475	yes
TCONS_00068065	XLOC_031433	THBS1	7:32243493-32462006	group1	group2	OK	18.5423	5.12781	-1.85441	-2.55686	5e-05	0.00794475	yes
TCONS_00068129	XLOC_031454	ENSOARG00000020312	7:33498508-33500983	group1	group2	OK	0.771768	6.41367	3.05491	2.99201	5e-05	0.00794475	yes
TCONS_00068278	XLOC_031498	RBPMS2	7:42402869-42431262	group1	group2	OK	97.042	36.6812	-1.40357	-2.2049	5e-05	0.00794475	yes
TCONS_00068394	XLOC_031543	RAB27A	7:52009782-52092277	group1	group2	OK	70.3088	31.8185	-1.14384	-1.68917	0.00015	0.0189085	yes
TCONS_00068531	XLOC_031595	SAMD4A	7:64137508-64227881	group1	group2	OK	4.01534	1.42299	-1.49659	-1.57949	0.00025	0.0278886	yes
TCONS_00068645	XLOC_031639	RHOJ	7:72396148-72492811	group1	group2	OK	13.0224	6.52727	-0.996441	-1.61143	0.0001	0.0138524	yes
TCONS_00068865	XLOC_031718	FOS	7:83397424-83400949	group1	group2	OK	53.475	19.3665	-1.4653	-1.98268	5e-05	0.00794475	yes
TCONS_00069003	XLOC_031776	-	7:99921581-99924572	group1	group2	OK	850.708	421.618	-1.01273	-1.45205	0.0003	0.0324146	yes
TCONS_00069152	XLOC_031839	CILP	7:11926140-11941930	group1	group2	OK	11.1286	1.30272	-3.09467	-3.58136	5e-05	0.00794475	yes
TCONS_00069819	XLOC_032105	NID2	7:41930460-42013294	group1	group2	OK	6.52853	3.13747	-1.05716	-1.68395	5e-05	0.00794475	yes
TCONS_00071389	XLOC_032954	AKAP12	8:74932325-75030431	group1	group2	OK	7.09221	3.55874	-0.99487	-1.69757	0.0002	0.0233438	yes
TCONS_00071576	XLOC_033028	COL12A1	8:1763843-1884317	group1	group2	OK	2.83278	0.930409	-1.60628	-1.91175	5e-05	0.00794475	yes
TCONS_00071583	XLOC_033030	FILIP1	8:2016333-2194768	group1	group2	OK	2.78399	1.3671	-1.02604	-1.47712	0.0005	0.0476285	yes
TCONS_00071701	XLOC_033082	PLN	8:19396080-19553152	group1	group2	OK	56.6847	24.8803	-1.18796	-1.72494	5e-05	0.00794475	yes
TCONS_00071986	XLOC_033213	CTGF	8:57076518-57079079	group1	group2	OK	16.8034	7.52724	-1.15856	-1.77615	5e-05	0.00794475	yes
TCONS_00072007	XLOC_033228	ENSOARG00000014486	8:57937814-57962047	group1	group2	OK	6.53021	1.84825	-1.82097	-2.03646	5e-05	0.00794475	yes
TCONS_00072168	XLOC_033285	SYNE1	8:75722675-76215024	group1	group2	OK	1.78412	0.90763	-0.975037	-1.55886	0.0001	0.0138524	yes
TCONS_00072393	XLOC_033440	-	8:30236735-30240807	group1	group2	OK	0.648712	1.98333	1.61227	1.85576	5e-05	0.00794475	yes
TCONS_00072730	XLOC_033649	ENSOARG00000001649	9:14514413-14518594	group1	group2	OK	5.19136	1.51276	-1.77893	-1.9445	5e-05	0.00794475	yes
TCONS_00072733	XLOC_033651	SLURP1	9:14536496-14539541	group1	group2	OK	4.81709	0.477569	-3.33438	-2.60419	5e-05	0.00794475	yes
TCONS_00072873	XLOC_033705	FBXO32	9:29178088-29215531	group1	group2	OK	18.1236	6.53781	-1.47099	-1.92215	5e-05	0.00794475	yes
TCONS_00073006	XLOC_033772	SULF1	9:46111127-46275281	group1	group2	OK	3.27503	0.828327	-1.98323	-2.42515	5e-05	0.00794475	yes
TCONS_00073091	XLOC_033817	TRPS1	9:61479980-61758504	group1	group2	OK	1.68554	0.552846	-1.60826	-1.98402	5e-05	0.00794475	yes
TCONS_00073230	XLOC_033884	GEM	9:82665660-82677995	group1	group2	OK	16.1031	6.68119	-1.26916	-1.83418	5e-05	0.00794475	yes
TCONS_00073519	XLOC_033994	LY6E	9:14370034-14370797	group1	group2	OK	51.794	12.4975	-2.05114	-2.28045	5e-05	0.00794475	yes
TCONS_00073548	XLOC_034011	ENSOARG00000005511	9:21128511-21160051	group1	group2	OK	7.09964	2.7161	-1.38621	-1.82928	5e-05	0.00794475	yes
TCONS_00073860	XLOC_034157	FABP4	9:57536524-57541042	group1	group2	OK	345.696	82.2168	-2.072	-1.92343	0.0002	0.0233438	yes
TCONS_00074388	XLOC_034527	-	AMGL01120076.1:2-959	group1	group2	OK	40.9088	6.15572	-2.73241	-3.29023	5e-05	0.00794475	yes
TCONS_00074400	XLOC_034536	-	AMGL01120224.1:0-403	group1	group2	OK	42.1236	13.8687	-1.6028	-1.87772	5e-05	0.00794475	yes
TCONS_00074494	XLOC_034613	ENSOARG00000000527	AMGL01122105.1:769-2644	group1	group2	OK	2.83633	0.51819	-2.45247	-2.27304	5e-05	0.00794475	yes
TCONS_00074538	XLOC_034645	-	AMGL01123030.1:8-1980	group1	group2	OK	1.06657	4.0453	1.92327	1.94195	5e-05	0.00794475	yes
TCONS_00074607	XLOC_034701	ENSOARG00000000273	AMGL01124349.1:546-1648	group1	group2	OK	13.063	3.41721	-1.9346	-1.75707	0.00015	0.0189085	yes
TCONS_00074686	XLOC_034770	ENSOARG00000019088	AMGL01125506.1:4-796	group1	group2	OK	563.736	56.6898	-3.31386	-2.72218	5e-05	0.00794475	yes
TCONS_00074709	XLOC_034791	-	AMGL01126043.1:0-2451	group1	group2	OK	25.4787	14.2588	-0.837441	-1.44183	0.0005	0.0476285	yes
TCONS_00074997	XLOC_035012	-	JH921766.1:51877-54476	group1	group2	OK	0.896927	5.38104	2.58482	2.66339	5e-05	0.00794475	yes
TCONS_00075094	XLOC_035088	-	JH921894.1:64057-64686	group1	group2	OK	115.17	57.9417	-0.991092	-1.66091	5e-05	0.00794475	yes
TCONS_00075152	XLOC_035129	-	JH921995.1:22658-29147	group1	group2	OK	3.98461	1.30315	-1.61244	-2.05532	5e-05	0.00794475	yes
TCONS_00075249	XLOC_035206	ENSOARG00000000857	JH922122.1:14910-15416	group1	group2	OK	61.2774	26.8572	-1.19005	-1.74048	5e-05	0.00794475	yes
TCONS_00075406	XLOC_035314	-	JH922359.1:3022-3769	group1	group2	OK	67.8037	20.8152	-1.70373	-2.23563	5e-05	0.00794475	yes
TCONS_00075446	XLOC_035342	-	JH922426.1:2296-3744	group1	group2	OK	15.5513	7.62416	-1.02838	-1.54228	0.00015	0.0189085	yes
TCONS_00075684	XLOC_035529	ENSOARG00000002881	JH922747.1:20-10196	group1	group2	OK	2.98859	0.472909	-2.65983	-2.62428	5e-05	0.00794475	yes
TCONS_00075850	XLOC_035673	ENSOARG00000001165	JH923009.1:14578-17408	group1	group2	OK	73.4516	29.2927	-1.32625	-2.11839	5e-05	0.00794475	yes
TCONS_00075904	XLOC_035712	-	JH923084.1:942-2288	group1	group2	OK	13.0911	4.41938	-1.56667	-1.50159	0.0005	0.0476285	yes
TCONS_00075922	XLOC_035721	ENSOARG00000001701	JH923099.1:608-3887	group1	group2	OK	113.551	31.6734	-1.842	-1.88521	0.0003	0.0324146	yes
TCONS_00076063	XLOC_035843	ENSOARG00000002875	JH923374.1:13429-20089	group1	group2	OK	35.2709	9.99312	-1.81947	-2.05123	5e-05	0.00794475	yes
TCONS_00076406	XLOC_036112	-	JH924886.1:9203-11056	group1	group2	OK	1.52841	0.211734	-2.85171	-1.90166	0.00035	0.0365634	yes
TCONS_00076662	XLOC_036253	PTCHD1	X:20728867-20789996	group1	group2	OK	1.6398	0.364379	-2.17001	-2.5455	5e-05	0.00794475	yes
TCONS_00076774	XLOC_036322	MAOA	X:40647513-40763434	group1	group2	OK	16.2478	7.28958	-1.15633	-1.89693	5e-05	0.00794475	yes
TCONS_00077552	XLOC_036705	SNORA69	X:109043804-109047736	group1	group2	OK	3.61254	12.2711	1.76418	2.14987	5e-05	0.00794475	yes
TCONS_00077832	XLOC_036846	ANOS1	X:5715160-5783131	group1	group2	OK	0.781164	0.133155	-2.55252	-1.89991	5e-05	0.00794475	yes
TCONS_00078621	XLOC_037174	ENSOARG00000007201	X:77701602-77709021	group1	group2	OK	10.0011	5.22556	-0.936497	-1.54626	0.00015	0.0189085	yes
TCONS_00078631	XLOC_037178	ATP2B3	X:77814740-77857655	group1	group2	OK	3.75419	0.496667	-2.91815	-2.261	5e-05	0.00794475	yes
TCONS_00078634	XLOC_037179	BGN	X:77881462-77894344	group1	group2	OK	26.9516	10.3836	-1.37606	-2.09905	5e-05	0.00794475	yes
TCONS_00079016	XLOC_037375	CLDN2	X:121398472-121400706	group1	group2	OK	6.72155	1.82917	-1.8776	-1.61247	0.0001	0.0138524	yes
TCONS_00079122	XLOC_037419	SRPX2	X:126680132-126711420	group1	group2	OK	4.9051	1.82818	-1.42387	-1.66288	0.00015	0.0189085	yes
TCONS_00079197	XLOC_037490	-	X:20792217-20794206	group1	group2	OK	1.8728	0.557432	-1.74833	-1.56669	0.00035	0.0365634	yes
